# Supplementary material for: A comparative analysis of DNA methylation across human embryonic stem cell lines
Source: Genome Biol. 2011 Jul 6;12(7):R62. doi: 10.1186/gb-2011-12-7-r62 (PMC3218824; doi:10.1186/gb-2011-12-7-r62)
Supplement: Additional file 2 — Supplementary Table S2. List of genes associated with differentially methylated CpG islands. [file gb-2011-12-7-r62-S2.XLS]

## Sheet: Conserved_diff_methy_CG_CpG_isl
Chromosome	Differertially methylated gene	compared HESC lines
1	NM_205848	HSF1_H1,
1	NM_032785	HSF1_H1,WA09_H1,
1	NM_004675	WA09_H1,WA09_HSF1,
1	NM_001766	WA09_H1,WA09_HSF1,
1	NM_002651	HSF1_H1,WA09_H1,
1	NM_002928	HSF1_H1,WA09_H1,
1	NM_152377	HSF1_H1,WA09_HSF1,
2	NM_198582	WA09_H1,WA09_HSF1,
2	NM_004300	HSF1_H1,
2	NM_024726	WA09_H1,WA09_HSF1,
2	NM_001008910	HSF1_H1,
2	NM_016030	HSF1_H1,WA09_H1,
3	NM_198562	HSF1_H1,WA09_H1,
3	NM_024800	HSF1_H1,WA09_H1,WA09_HSF1,
4	NM_172250	HSF1_H1,WA09_HSF1,
5	NM_014594	WA09_H1,WA09_HSF1,
5	NM_173800	HSF1_H1,WA09_HSF1,
5	NM_002188	HSF1_H1,WA09_HSF1,
5	NM_004387	HSF1_H1,WA09_HSF1,
6	NM_153453	WA09_H1,
6	NM_003538	HSF1_H1,WA09_HSF1,
6	NM_003190	WA09_H1,
7	NM_020223	HSF1_H1,WA09_H1,
7	NM_006060	WA09_H1,
8	NM_016647	HSF1_H1,WA09_HSF1,
8	NM_173832	HSF1_H1,WA09_H1,WA09_HSF1,
8	NM_030895	HSF1_H1,
8	NM_138455	HSF1_H1,WA09_H1,WA09_HSF1,
9	NM_006557	WA09_H1,WA09_HSF1,
9	NM_001012715	WA09_H1,
9	NM_020822	HSF1_H1,WA09_HSF1,
9	NM_003863	WA09_H1,
9	NM_005047	HSF1_H1,WA09_HSF1,
9	NM_001001709	WA09_H1,
10	NM_207372	WA09_H1,WA09_HSF1,
10	NM_177400	HSF1_H1,WA09_HSF1,
10	NM_005972	HSF1_H1,WA09_HSF1,
10	NM_021045	HSF1_H1,WA09_H1,
10	NM_003956	HSF1_H1,WA09_HSF1,
10	NM_173572	HSF1_H1,WA09_HSF1,
10	NM_002412	WA09_H1,WA09_HSF1,
11	NM_024783	HSF1_H1,WA09_HSF1,
11	NM_021924	WA09_H1,
11	NM_021920	WA09_H1,
11	NM_012305	WA09_H1,
11	NM_004211	HSF1_H1,WA09_H1,WA09_HSF1,
11	NM_000218	WA09_H1,WA09_HSF1,
12	NM_000020	WA09_H1,
12	NM_002342	HSF1_H1,
12	NM_031292	WA09_H1,WA09_HSF1,
12	NM_032338	HSF1_H1,WA09_HSF1,
13	NM_001010897	HSF1_H1,WA09_HSF1,
13	NM_001265	HSF1_H1,
14	NM_021728	HSF1_H1,WA09_HSF1,
14	NM_014360	HSF1_H1,
14	NM_016445	HSF1_H1,WA09_H1,
15	NM_145805	HSF1_H1,WA09_H1,
16	NM_207514	WA09_H1,
16	NM_032486	WA09_H1,
16	NM_020664	HSF1_H1,WA09_H1,WA09_HSF1,
16	NM_016310	HSF1_H1,WA09_HSF1,
16	NM_024571	HSF1_H1,WA09_HSF1,
16	NM_002428	WA09_H1,
17	NM_031272	WA09_H1,WA09_HSF1,
17	NM_005993	WA09_H1,WA09_HSF1,
17	NM_004127	WA09_H1,
17	NM_001013672	HSF1_H1,WA09_HSF1,
17	NM_007202	HSF1_H1,WA09_H1,WA09_HSF1,
17	NM_021078	WA09_HSF1,
17	NM_152270	HSF1_H1,WA09_HSF1,
17	NM_203411	HSF1_H1,WA09_HSF1,
17	NM_144682	HSF1_H1,WA09_H1,
18	NM_013305	HSF1_H1,WA09_HSF1,
18	NM_145020	WA09_H1,WA09_HSF1,
19	NM_001015879	HSF1_H1,
19	NM_003433	HSF1_H1,
19	NM_001037232	HSF1_H1,WA09_HSF1,
19	NM_001039887	HSF1_H1,
19	NM_020813	HSF1_H1,WA09_H1,WA09_HSF1,
19	NM_022103	HSF1_H1,WA09_HSF1,
19	NM_033142	HSF1_H1,WA09_H1,
19	NM_000894	HSF1_H1,
19	NM_001824	WA09_H1,
19	NM_007147	WA09_H1,WA09_HSF1,
19	NM_138568	HSF1_H1,WA09_HSF1,
19	NM_133466	HSF1_H1,WA09_HSF1,
19	NM_007196	WA09_H1,
19	NM_032423	WA09_H1,WA09_HSF1,
19	NM_031485	WA09_H1,WA09_HSF1,
19	NM_198537	WA09_H1,WA09_HSF1,
19	NM_198539	HSF1_H1,WA09_HSF1,
20	NM_000744	HSF1_H1,WA09_HSF1,
20	NM_014588	HSF1_H1,WA09_HSF1,
21	NM_000383	WA09_H1,WA09_HSF1,
22	NM_152510	WA09_H1,WA09_HSF1,
22	NM_016327	WA09_H1,
22	NM_005992	HSF1_H1,WA09_HSF1,
X	NM_003688	WA09_H1,
X	NM_005229	WA09_H1,WA09_HSF1,
X	NM_031892	WA09_H1,
X	NM_006517	WA09_H1,WA09_HSF1,
X	NM_006280	WA09_H1,WA09_HSF1,
X	NM_001039891	WA09_H1,WA09_HSF1,
X	NM_173494	WA09_H1,WA09_HSF1,
X	NM_006044	WA09_H1,WA09_HSF1,
X	NM_000052	WA09_H1,WA09_HSF1,
X	NM_000169	WA09_H1,WA09_HSF1,
X	NM_021946	WA09_H1,WA09_HSF1,
X	NM_015922	WA09_H1,WA09_HSF1,
X	NM_173834	WA09_H1,
X	NM_054021	WA09_H1,WA09_HSF1,
X	NM_053281	WA09_H1,WA09_HSF1,
X	NM_007213	WA09_H1,WA09_HSF1,
X	NM_002641	WA09_H1,WA09_HSF1,
X	NM_004586	WA09_H1,WA09_HSF1,
X	NM_004251	WA09_H1,WA09_HSF1,
X	NM_181532	WA09_H1,
X	NM_007075	WA09_H1,WA09_HSF1,
X	NM_004794	WA09_H1,WA09_HSF1,
X	NM_152274	WA09_H1,
X	NM_014481	WA09_H1,WA09_HSF1,
X	NM_001167	WA09_H1,WA09_HSF1,
X	NM_018558	WA09_H1,
X	NM_001649	WA09_H1,
X	NM_000291	WA09_H1,WA09_HSF1,
X	NM_152581	WA09_H1,WA09_HSF1,
X	NM_001031745	WA09_H1,WA09_HSF1,
X	NM_017416	HSF1_H1,
X	NM_022810	WA09_H1,WA09_HSF1,
X	NM_080632	WA09_H1,WA09_HSF1,
X	NM_001000	WA09_H1,WA09_HSF1,
X	NM_032591	WA09_H1,
X	NM_017544	WA09_H1,WA09_HSF1,
X	NM_001037735	HSF1_H1,WA09_H1,WA09_HSF1,
X	NM_001018055	WA09_H1,WA09_HSF1,
X	NM_020766	WA09_H1,WA09_HSF1,
X	NM_004229	WA09_H1,
X	NM_015107	WA09_H1,
X	NM_004224	WA09_H1,WA09_HSF1,
X	NM_019045	WA09_H1,WA09_HSF1,
X	NM_004344	WA09_H1,WA09_HSF1,
X	NM_002547	WA09_H1,WA09_HSF1,
X	NM_005334	WA09_H1,
X	NM_003492	WA09_H1,
X	NM_000240	WA09_H1,WA09_HSF1,
X	NM_212559	WA09_H1,WA09_HSF1,
