# Supplementary material for: A comparative analysis of DNA methylation across human embryonic stem cell lines
Source: Genome Biol. 2011 Jul 6;12(7):R62. doi: 10.1186/gb-2011-12-7-r62 (PMC3218824; doi:10.1186/gb-2011-12-7-r62)
Supplement: Additional file 3 — Supplementary Table S3. List of the 1,020 genes that are predicted to have allele-specific expression. [file gb-2011-12-7-r62-S3.XLS]

## Sheet: 1020-allele-specific-expression
chromosome	refgene name	alias	TSS	TES	#exonic SNPs	#major-alleles	#minor-alleles	p-values	allelie-specific-expression	imprinting	allele-specific-methylation
1	NM_012089	ABCB10	227718951	227761065	1	9	0	0.002	[allele-specific-expression]	--	--
1	NM_013411	AK2	33246172	33275079	2	103	7	0	[allele-specific-expression]	--	--
1	NM_024595	AKIRIN1	39229502	39244322	4	649	502	0	[allele-specific-expression]	--	--
1	NM_018136	ASPM	195319879	195382447	3	34	11	0.0004	[allele-specific-expression]	--	--
1	NM_001042546	ATPAF1	46870997	46906686	3	27	7	0.0004	[allele-specific-expression]	--	--
1	NM_015172	BAT2L2	169721289	169829273	3	14	1	0.0005	[allele-specific-expression]	--	--
1	NM_003921	BCL10	85504047	85516171	1	19	3	0.0004	[allele-specific-expression]	--	--
1	NM_173807	C1orf101	242691295	242870283	1	33	1	0	[allele-specific-expression]	--	--
1	NM_001032363	C1orf151	19796053	19827761	1	183	0	0	[allele-specific-expression]	--	--
1	NM_145257	C1orf96	227523374	227545311	2	29	0	0	[allele-specific-expression]	--	--
1	NR_026761	C1orf97	209622719	209672499	1	10	0	0.001	[allele-specific-expression]	--	--
1	NM_006367	CAP1	40278841	40310908	2	18	1	0	[allele-specific-expression]	--	--
1	NM_001008661	CCBL2	89174043	89231231	1	534	11	0	[allele-specific-expression]	--	--
1	NM_003503	CDC7	91738991	91763908	1	9	0	0.002	[allele-specific-expression]	--	--
1	NM_033486	CDK11B	1560962	1645635	3	90	22	0	[allele-specific-expression]	--	--
1	NM_014675	CROCC	17121031	17172061	1	11	0	0.0005	[allele-specific-expression]	--	--
1	NM_021080	DAB1	57236166	58488799	8	47	11	0	[allele-specific-expression]	--	--
1	NM_001373	DNAH14	223183978	223653619	1	11	0	0.0005	[allele-specific-expression]	--	--
1	NM_018212	ENAH	223741156	223907468	3	48	15	0	[allele-specific-expression]	--	--
1	NM_001428	ENO1	8843649	8861367	1	23	0	0	[allele-specific-expression]	--	--
1	NM_207042	ENSA	148861222	148868722	1	22	1	0	[allele-specific-expression]	--	--
1	NM_024066	ERI3	44459328	44593526	2	14	0	0.0001	[allele-specific-expression]	--	--
1	NM_005665	EVI5	92746840	93030549	3	34	12	0.0008	[allele-specific-expression]	--	--
1	NM_007051	FAF1	50679522	51198524	2	9	0	0.002	[allele-specific-expression]	--	--
1	NM_014053	FLVCR1	211098219	211136820	2	11	0	0.0005	[allele-specific-expression]	--	--
1	NM_020066	FMN2	238321807	238705112	1	16	0	0	[allele-specific-expression]	--	--
1	NM_001018837	HAX1	152511662	152514975	1	19	2	0.0001	[allele-specific-expression]	--	--
1	NM_001126050	HDGF	154978522	154988864	1	333	17	0	[allele-specific-expression]	--	--
1	NM_018072	HEATR1	234780593	234834437	3	24	3	0	[allele-specific-expression]	--	--
1	NM_001017975	HFM1	91498910	91643014	1	603	2	0	[allele-specific-expression]	--	--
1	NM_015434	INTS7	210181320	210275507	4	26	4	0	[allele-specific-expression]	--	--
1	NM_198503	KCNT2	194461535	194844122	2	9	0	0.002	[allele-specific-expression]	--	--
1	NM_016121	KCTD3	213807357	213861772	2	34	12	0.0008	[allele-specific-expression]	--	--
1	NM_005562	LAMC2	181421796	181480885	6	76	37	0.0002	[allele-specific-expression]	--	--
1	NM_017526	LEPROT	65658835	65674276	6	49	17	0.0001	[allele-specific-expression]	--	--
1	NM_201545	LGALS8	234748187	234779619	6	57	18	0	[allele-specific-expression]	--	--
1	NR_027285	LQK1	211096569	211098103	1	14	0	0.0001	[allele-specific-expression]	--	--
1	NM_138794	LYPLAL1	217413814	217452830	1	25	0	0	[allele-specific-expression]	--	--
1	NM_014955	METTL13	170017383	170033479	2	74	31	0	[allele-specific-expression]	--	--
1	NM_001146191	MPZL1	165957810	166027779	4	52	8	0	[allele-specific-expression]	--	--
1	NM_007358	MTF2	93317379	93377226	2	15	0	0	[allele-specific-expression]	--	--
1	NM_001085487	MYSM1	58898177	58938335	2	66	0	0	[allele-specific-expression]	--	--
1	NM_001039703	NBPF10	144004727	144080039	3	44	10	0	[allele-specific-expression]	--	--
1	NM_173808	NEGR1	71641212	72520865	1	34	0	0	[allele-specific-expression]	--	--
1	NM_014697	NOS1AP	160306204	160606437	7	32	4	0	[allele-specific-expression]	--	--
1	NM_001101662	NRD1	52027453	52117197	4	24	7	0.0017	[allele-specific-expression]	--	--
1	NM_015471	NSL1	210966117	211031762	2	46	22	0.0025	[allele-specific-expression]	--	--
1	NM_018230	NUP133	227643666	227710711	2	36	11	0.0002	[allele-specific-expression]	--	--
1	NM_145243	OMA1	58718978	58785034	7	62	30	0.0006	[allele-specific-expression]	--	--
1	NM_001618	PARP1	224615014	224662424	1	318	0	0	[allele-specific-expression]	--	--
1	NM_002585	PBX1	162795425	163087669	4	32	11	0.001	[allele-specific-expression]	--	--
1	NM_014801	PCNXL2	231186504	231498082	4	19	3	0.0004	[allele-specific-expression]	--	--
1	NM_014644	PDE4DIP	143562783	143706379	8	55	8	0	[allele-specific-expression]	--	HSF1,
1	NM_001048183	PHACTR4	28568679	28699468	4	19	2	0.0001	[allele-specific-expression]	--	--
1	NM_006256	PKN2	88922509	89074526	1	21	0	0	[allele-specific-expression]	--	--
1	NM_014935	PLEKHA6	202454603	202595667	2	14	1	0.0005	[allele-specific-expression]	--	--
1	NM_007221	PMF1	154449407	154476457	1	16	1	0.0001	[allele-specific-expression]	--	H1,
1	NM_032864	PRPF38A	52642806	52656580	2	21	4	0.0005	[allele-specific-expression]	--	--
1	NM_005401	PTPN14	212597633	212791265	2	44	0	0	[allele-specific-expression]	--	--
1	NM_001020658	PUM1	31176939	31311151	3	20	4	0.0008	[allele-specific-expression]	--	--
1	NM_014857	RABGAP1L	172395256	173193950	6	22	5	0.0008	[allele-specific-expression]	--	--
1	NM_018715	RCC2	17605838	17638807	1	9	0	0.002	[allele-specific-expression]	--	--
1	NM_012102	RERE	8335050	8800286	5	30	0	0	[allele-specific-expression]	--	--
1	NM_002924	RGS7	239005439	239587101	3	15	0	0	[allele-specific-expression]	--	--
1	NM_173642	RIMKLA	42619054	42662487	2	15	2	0.0012	[allele-specific-expression]	--	--
1	NM_005012	ROR1	64012277	64417295	6	74	37	0.0003	[allele-specific-expression]	--	--
1	NM_015203	RPRD2	148603613	148715665	3	23	5	0.0005	[allele-specific-expression]	--	--
1	NM_001035	RYR2	235272324	236063911	7	127	30	0	[allele-specific-expression]	--	--
1	NM_194292	SASS6	100321689	100371099	1	33	3	0	[allele-specific-expression]	--	--
1	NM_004892	SEC22B	143807763	143828279	4	44	0	0	[allele-specific-expression]	--	--
1	NM_006802	SF3A3	38195238	38228348	1	10	0	0.001	[allele-specific-expression]	--	--
1	NM_020808	SIPA1L2	230600334	230717866	3	32	9	0.0002	[allele-specific-expression]	--	--
1	NM_006516	SLC2A1	43163632	43197434	2	10	0	0.001	[allele-specific-expression]	--	--
1	NM_014474	SMPDL3B	28134090	28158250	3	139	14	0	[allele-specific-expression]	--	--
1	NM_001167740	SMYD3	243979264	244737267	10	53	2	0	[allele-specific-expression]	--	--
1	NM_001048199	SNHG3-RCC1	28705041	28738295	4	30	9	0.0005	[allele-specific-expression]	--	--
1	NM_030918	SNX27	149851285	149938183	3	17	2	0.0004	[allele-specific-expression]	--	--
1	NM_003133	SRP9	224032137	224044791	1	9	0	0.002	[allele-specific-expression]	--	--
1	NM_001166293	SSX2IP	84881977	84928828	1	12	0	0.0002	[allele-specific-expression]	--	--
1	NM_152996	ST6GALNAC3	76312976	76869257	6	60	31	0.0016	[allele-specific-expression]	--	--
1	NM_030965	ST6GALNAC5	77105773	77302325	7	44	6	0	[allele-specific-expression]	--	--
1	NM_205848	SYT6	114433436	114497995	7	138	76	0	[allele-specific-expression]	--	--
1	NM_006335	TIMM17A	200191241	200206410	2	10	0	0.001	[allele-specific-expression]	--	--
1	NM_001136217	TMEM51	15351614	15419560	2	9	0	0.002	[allele-specific-expression]	--	--
1	NM_005725	TSPAN2	115392156	115433644	1	9	0	0.002	[allele-specific-expression]	--	--
1	NM_006472	TXNIP	144149818	144153985	2	33	2	0	[allele-specific-expression]	--	--
1	NM_020765	UBR4	19273586	19409333	1	14	0	0.0001	[allele-specific-expression]	--	--
1	NM_001136475	VASH2	211190509	211231548	4	90	53	0.0012	[allele-specific-expression]	--	--
1	NM_006113	VAV3	107915304	108309068	1	9	0	0.002	[allele-specific-expression]	--	--
1	NM_007259	VPS45	148305965	148384129	1	20	0	0	[allele-specific-expression]	--	--
1	NM_005095	ZMYM4	35507154	35660132	3	79	34	0	[allele-specific-expression]	--	--
2	NM_001037131	AGAP1	236067474	236698859	3	21	4	0.0005	[allele-specific-expression]	--	--
2	NM_001164315	ANKRD36	97142959	97279633	8	79	6	0	[allele-specific-expression]	--	--
2	NM_018263	ASXL2	25815756	25954816	4	46	9	0	[allele-specific-expression]	--	--
2	NM_030803	ATG16L1	233824955	233869059	3	21	0	0	[allele-specific-expression]	--	--
2	NM_000465	BARD1	215301519	215382673	4	22	5	0.0008	[allele-specific-expression]	--	--
2	NM_018014	BCL11A	60531805	60634137	1	14	0	0.0001	[allele-specific-expression]	--	--
2	NM_199193	BRE	27966985	28415271	3	17	0	0	[allele-specific-expression]	--	--
2	NM_003203	C2orf3	75743341	75791619	3	17	2	0.0004	[allele-specific-expression]	--	--
2	NM_024766	C2orf34	44442546	44853233	7	76	37	0.0002	[allele-specific-expression]	--	--
2	NM_021925	C2orf43	20748298	20886308	3	49	23	0.0015	[allele-specific-expression]	--	--
2	NM_015910	C2orf86	63202038	63669355	2	11	0	0.0005	[allele-specific-expression]	--	--
2	NM_016289	CAB39	231285800	231394033	2	13	1	0.0009	[allele-specific-expression]	--	--
2	NM_001080539	CCDC150	197212600	197305775	4	124	66	0	[allele-specific-expression]	--	--
2	NM_001080433	CCDC85A	56264761	56466813	1	9	0	0.002	[allele-specific-expression]	--	--
2	NM_018084	CCDC88A	55368483	55500561	5	30	9	0.0005	[allele-specific-expression]	--	--
2	NM_019044	CCDC93	118389616	118488167	5	38	13	0.0003	[allele-specific-expression]	--	--
2	NM_004854	CHST10	100374753	100400523	3	14	2	0.0021	[allele-specific-expression]	--	--
2	NM_015282	CLASP1	121811823	122123522	3	18	0	0	[allele-specific-expression]	--	--
2	NM_022730	COPS7B	232359405	232381678	1	12	0	0.0002	[allele-specific-expression]	--	--
2	NM_001122633	CPS1	211050653	211252076	2	21	5	0.0012	[allele-specific-expression]	--	--
2	NM_016441	CRIM1	36436900	36631782	7	55	20	0	[allele-specific-expression]	--	--
2	NM_024969	CSRNP3	166137135	166245451	4	28	7	0.0003	[allele-specific-expression]	--	--
2	NM_001164883	CTNNA2	79593567	80729497	4	21	4	0.0005	[allele-specific-expression]	--	--
2	NM_003590	CUL3	225043112	225158354	5	32	11	0.001	[allele-specific-expression]	--	--
2	NM_001079862	DBI	119840973	119846592	1	9	0	0.002	[allele-specific-expression]	--	--
2	NM_152879	DGKD	233927891	234045482	1	13	0	0.0001	[allele-specific-expression]	--	--
2	NM_018981	DNAJC10	183289243	183351500	2	34	0	0	[allele-specific-expression]	--	--
2	NM_020868	DPP10	114916368	116318406	4	19	3	0.0004	[allele-specific-expression]	--	--
2	NM_014971	EFR3B	25118476	25235508	2	17	2	0.0004	[allele-specific-expression]	--	--
2	NM_019063	EML4	42249993	42413190	1	72	1	0	[allele-specific-expression]	--	--
2	NM_005235	ERBB4	211948686	213111597	3	18	2	0.0002	[allele-specific-expression]	--	--
2	NM_000122	ERCC3	127731335	127768222	2	38	16	0.0019	[allele-specific-expression]	--	--
2	NM_002026	FN1	215933423	216009036	2	20	1	0	[allele-specific-expression]	--	--
2	NM_052917	GALNT13	154436671	155018735	4	42	6	0	[allele-specific-expression]	--	--
2	NM_004482	GALNT3	166312558	166359049	1	21	5	0.0012	[allele-specific-expression]	--	--
2	NM_182625	GEN1	17798657	17830113	2	12	1	0.0017	[allele-specific-expression]	--	--
2	NM_005270	GLI2	121271336	121466699	3	55	3	0	[allele-specific-expression]	--	--
2	NM_012086	GTF3C3	197337344	197372670	3	16	1	0.0001	[allele-specific-expression]	--	--
2	NM_004321	KIF1A	241301856	241408297	3	18	2	0.0002	[allele-specific-expression]	--	--
2	NM_203463	LASS6	169021080	169339398	3	39	0	0	[allele-specific-expression]	--	--
2	NR_027098	LOC285045	32904013	33007710	6	99	41	0	[allele-specific-expression]	--	--
2	NM_004525	LRP2	169691864	169927368	1	9	0	0.002	[allele-specific-expression]	--	--
2	NM_133259	LRPPRC	43966866	44076648	4	53	23	0.0004	[allele-specific-expression]	--	--
2	NM_001134745	LRRTM4	76828365	77603010	6	39	11	0	[allele-specific-expression]	--	--
2	NM_002349	LY75	160368113	160469508	3	12	1	0.0017	[allele-specific-expression]	--	--
2	NM_194317	LYPD6	149895358	150038384	3	13	1	0.0009	[allele-specific-expression]	--	--
2	NM_139279	MCFD2	46982518	46996453	2	19	3	0.0004	[allele-specific-expression]	--	--
2	NM_024770	METTL8	171882158	171999558	3	13	1	0.0009	[allele-specific-expression]	--	--
2	NM_018000	MREG	216515558	216586591	4	24	5	0.0003	[allele-specific-expression]	--	--
2	NM_014763	MRPL19	75727416	75742842	4	121	71	0.0002	[allele-specific-expression]	--	--
2	NM_000179	MSH6	47863724	47887596	2	380	300	0.0012	[allele-specific-expression]	--	--
2	NM_012223	MYO1B	191818351	191998360	2	64	0	0	[allele-specific-expression]	--	--
2	NR_027020	NCRNA00164	132621638	132732012	4	2248	7	0	[allele-specific-expression]	--	H1,HSF1,H9,
2	NM_004544	NDUFA10	240545462	240613492	2	12	0	0.0002	[allele-specific-expression]	--	--
2	NM_021209	NLRC4	32303021	32344305	2	10	0	0.001	[allele-specific-expression]	--	--
2	NM_004801	NRXN1	49999147	51113178	9	72	17	0	[allele-specific-expression]	--	--
2	NM_015311	OBSL1	220123708	220144255	3	23	7	0.0026	[allele-specific-expression]	--	--
2	NM_152526	PARD3B	205118760	206188782	2	10	0	0.001	[allele-specific-expression]	--	--
2	NM_016297	PCYOX1	70338734	70361821	2	20	0	0	[allele-specific-expression]	--	--
2	NM_017933	PID1	229596932	229844301	4	1235	2	0	[allele-specific-expression]	--	HSF1,
2	NM_007366	PLA2R1	160506257	160627367	3	21	5	0.0012	[allele-specific-expression]	--	--
2	NM_019014	POLR1B	113015962	113051198	2	13	0	0.0001	[allele-specific-expression]	--	--
2	NM_017952	PTCD3	86186815	86222791	4	58	21	0	[allele-specific-expression]	--	--
2	NM_015470	RAB11FIP5	73154017	73193654	1	17	0	0	[allele-specific-expression]	--	--
2	NM_015265	SATB2	199842468	200033500	2	10	0	0.001	[allele-specific-expression]	--	--
2	NM_012433	SF3B1	197964942	198008016	2	20	3	0.0002	[allele-specific-expression]	--	--
2	NM_001127257	SLC39A10	196229776	196310671	2	12	0	0.0002	[allele-specific-expression]	--	--
2	NM_018968	SNTG2	936553	1350389	13	184	73	0	[allele-specific-expression]	--	--
2	NM_005633	SOS1	39062193	39201108	1	17	0	0	[allele-specific-expression]	--	--
2	NM_003128	SPTBN1	54536957	54752087	7	41	10	0	[allele-specific-expression]	--	--
2	NM_004226	STK17B	196706552	196744581	2	17	3	0.0013	[allele-specific-expression]	--	--
2	NM_018271	THNSL2	88250949	88267261	1	11	0	0.0005	[allele-specific-expression]	--	--
2	NM_001080427	THSD7B	137464931	138151757	2	15	0	0	[allele-specific-expression]	--	--
2	NM_001001521	UGP2	63921601	63972200	3	54	19	0	[allele-specific-expression]	--	--
2	NM_020935	USP37	219023217	219141328	2	18	0	0	[allele-specific-expression]	--	--
2	NR_024077	WASH2P	114057699	114073081	1	32	0	0	[allele-specific-expression]	--	--
2	NM_018383	WDR33	128178277	128285215	2	42	13	0.0001	[allele-specific-expression]	--	--
2	NM_015131	WDR43	28971036	29024584	4	27	5	0.0001	[allele-specific-expression]	--	--
2	NM_020923	ZDBF2	206847767	206887393	3	16	0	0	[allele-specific-expression]	--	--
2	NM_001014972	ZNF638	71412396	71515697	1	28	0	0	[allele-specific-expression]	--	--
3	NM_014049	ACAD9	130081022	130114647	1	18	3	0.0007	[allele-specific-expression]	--	--
3	NM_001184	ATR	143650766	143780358	3	33	1	0	[allele-specific-expression]	--	--
3	NM_001142568	BBX	108724472	109012737	3	16	2	0.0007	[allele-specific-expression]	--	--
3	NM_138807	C3orf31	11806918	11863352	2	17	0	0	[allele-specific-expression]	--	--
3	NM_198463	C3orf67	58702776	59010755	1	9	0	0.002	[allele-specific-expression]	--	--
3	NM_001167674	CADM2	85090822	86206267	5	36	4	0	[allele-specific-expression]	--	--
3	NM_003716	CADPS	62359061	62836104	6	27	4	0	[allele-specific-expression]	--	--
3	NM_022757	CCDC14	125114963	125162945	1	209	0	0	[allele-specific-expression]	--	--
3	NM_001141947	CCDC66	56566223	56630886	4	60	32	0.0023	[allele-specific-expression]	--	--
3	NM_001789	CDC25A	48173671	48204805	1	461	350	0.0001	[allele-specific-expression]	--	--
3	NM_024548	CEP97	102926183	102968871	2	18	0	0	[allele-specific-expression]	--	--
3	NM_014043	CHMP2B	87359102	87387388	2	14	1	0.0005	[allele-specific-expression]	--	--
3	NM_182523	CMC1	28258127	28336267	1	11	0	0.0005	[allele-specific-expression]	--	--
3	NM_001904	CTNNB1	41215945	41256943	4	30	6	0	[allele-specific-expression]	--	--
3	NM_001351	DAZL	16603304	16622010	2	13	0	0.0001	[allele-specific-expression]	--	--
3	NM_016306	DNAJB11	187771160	187786283	2	24	6	0.0007	[allele-specific-expression]	--	--
3	NM_018189	DPPA4	110527677	110539109	1	80	0	0	[allele-specific-expression]	--	--
3	NM_021937	EEFSEC	129355002	129610179	2	17	3	0.0013	[allele-specific-expression]	--	--
3	NM_198242	EIF4G1	185515049	185535840	2	34	2	0	[allele-specific-expression]	--	--
3	NM_004441	EPHB1	135996949	136461997	12	59	12	0	[allele-specific-expression]	--	--
3	NM_015576	ERC2	55517375	56477431	6	36	12	0.0004	[allele-specific-expression]	--	--
3	NM_004113	FGF12	193342377	193928082	2	11	0	0.0005	[allele-specific-expression]	--	--
3	NM_032682	FOXP1	71087425	71715830	3	15	1	0.0003	[allele-specific-expression]	--	HSF1,
3	NM_007085	FSTL1	121595751	121652608	2	17	0	0	[allele-specific-expression]	--	--
3	NM_024996	GFM1	159845010	159893054	3	58	12	0	[allele-specific-expression]	--	--
3	NM_000404	GLB1	33013103	33113698	5	35	13	0.001	[allele-specific-expression]	--	--
3	NM_002093	GSK3B	121023493	121295954	5	29	4	0	[allele-specific-expression]	--	--
3	NM_020386	HRASLS	194441611	194471338	3	34	8	0	[allele-specific-expression]	--	--
3	NM_001023571	IQCB1	122971299	123036616	2	93	49	0.0001	[allele-specific-expression]	--	--
3	NM_002213	ITGB5	125964484	126088834	5	35	13	0.001	[allele-specific-expression]	--	--
3	NM_144633	KCNH8	19165020	19552139	3	24	7	0.0017	[allele-specific-expression]	--	--
3	NM_198560	LHFPL4	9515044	9570486	3	16	3	0.0022	[allele-specific-expression]	--	--
3	NR_026786	LMLN	199171467	199254986	2	11	0	0.0005	[allele-specific-expression]	--	--
3	NM_001167672	LPP	189354356	190091153	5	32	8	0.0001	[allele-specific-expression]	--	--
3	NM_024750	LRRC2	46531881	46596576	3	13	0	0.0001	[allele-specific-expression]	--	--
3	NM_020873	LRRN1	3816120	3864387	7	555	401	0	[allele-specific-expression]	--	--
3	NM_001033057	MAGI1	65314945	65999549	9	76	23	0	[allele-specific-expression]	--	--
3	NM_004635	MAPKAPK3	50629604	50661723	1	14	0	0.0001	[allele-specific-expression]	--	--
3	NM_014160	MKRN2	12573593	12600210	2	17	3	0.0013	[allele-specific-expression]	--	--
3	NM_015460	MYRIP	39826306	40276815	2	13	0	0.0001	[allele-specific-expression]	--	--
3	NM_007362	NCBP2	198146669	198153861	3	23	6	0.0012	[allele-specific-expression]	--	--
3	NM_004547	NDUFB4	121797817	121803948	1	81	41	0.0002	[allele-specific-expression]	--	--
3	NM_014932	NLGN1	174598937	175483810	5	35	9	0.0001	[allele-specific-expression]	--	--
3	NM_017784	OSBPL10	31677320	31998242	9	68	15	0	[allele-specific-expression]	--	--
3	NM_020357	PCNP	102775731	102795971	1	1450	1	0	[allele-specific-expression]	--	--
3	NM_015009	PDZRN3	73514341	73756762	5	25	0	0	[allele-specific-expression]	--	--
3	NM_024947	PHC3	171288061	171382231	2	14	0	0.0001	[allele-specific-expression]	--	--
3	NM_014996	PLCH1	156680364	156904691	3	16	0	0	[allele-specific-expression]	--	--
3	NM_139245	PPM1L	161956689	162271511	1	11	0	0.0005	[allele-specific-expression]	--	--
3	NM_174907	PPP4R2	73128808	73197701	2	12	1	0.0017	[allele-specific-expression]	--	--
3	NM_002841	PTPRG	61522282	62255613	7	1073	9	0	[allele-specific-expression]	--	--
3	NM_001003792	RBMS3	29297946	30021624	2	19	0	0	[allele-specific-expression]	--	--
3	NR_003264	SDHAP1	197171189	197201547	2	16	0	0	[allele-specific-expression]	--	--
3	NR_024273	SEC13	10317616	10337858	3	15	2	0.0012	[allele-specific-expression]	--	--
3	NM_013336	SEC61A1	129253901	129273216	3	18	0	0	[allele-specific-expression]	--	--
3	NM_003615	SLC4A7	27389217	27473249	2	287	210	0.0003	[allele-specific-expression]	--	--
3	NM_014980	STXBP5L	122109739	122626298	4	29	2	0	[allele-specific-expression]	--	--
3	NM_003848	SUCLG2	67507832	67787728	5	82	7	0	[allele-specific-expression]	--	--
3	NM_024665	TBL1XR1	178221235	178397742	4	36	7	0	[allele-specific-expression]	--	--
3	NM_001128224	TMCC1	130849324	131095093	3	22	3	0.0001	[allele-specific-expression]	--	--
3	NM_005781	TNK2	197074632	197120277	3	16	3	0.0022	[allele-specific-expression]	--	--
3	NM_001042646	TRAK1	42107749	42242272	2	12	0	0.0002	[allele-specific-expression]	--	--
3	NM_182916	TRNT1	3143599	3165706	2	10	0	0.001	[allele-specific-expression]	--	--
3	NM_152653	UBE2E2	23219787	23607300	5	66	30	0.0002	[allele-specific-expression]	--	--
3	NM_017886	ULK4	41263093	41978664	6	50	5	0	[allele-specific-expression]	--	--
3	NM_182627	WDR53	197765455	197779810	1	26	2	0	[allele-specific-expression]	--	--
3	NM_001042604	XRN1	143508138	143649543	3	17	2	0.0004	[allele-specific-expression]	--	--
3	NM_022340	ZFYVE20	15086583	15115659	2	27	5	0.0001	[allele-specific-expression]	--	--
3	NM_025169	ZNF167	44571716	44599977	3	13	1	0.0009	[allele-specific-expression]	--	--
3	NM_003420	ZNF35	44665236	44677287	1	13	0	0.0001	[allele-specific-expression]	--	--
3	NM_001128223	ZNF717	75868718	75916945	4	19	0	0	[allele-specific-expression]	--	H1,HSF1,
4	NM_001166373	MARCH1	164664899	165523857	4	45	15	0.0001	[allele-specific-expression]	--	--
4	NM_014243	ADAMTS3	73365550	73653380	2	11	0	0.0005	[allele-specific-expression]	--	--
4	NM_025144	ALPK1	113437947	113583213	1	27	0	0	[allele-specific-expression]	--	--
4	NM_173075	APBB2	40506801	40911392	2	9	0	0.002	[allele-specific-expression]	--	--
4	NM_006095	ATP8A1	42105148	42353879	5	24	5	0.0003	[allele-specific-expression]	--	--
4	NM_017918	CCDC109B	110700803	110828321	1	23	0	0	[allele-specific-expression]	--	--
4	NM_001263	CDS1	85723080	85791517	2	9	0	0.002	[allele-specific-expression]	--	--
4	NM_015697	COQ2	84404001	84425091	1	51	23	0.0008	[allele-specific-expression]	--	--
4	NM_001873	CPE	166519546	166638932	2	25	0	0	[allele-specific-expression]	--	--
4	NM_001014809	CRMP1	5873391	5945686	1	67	15	0	[allele-specific-expression]	--	--
4	NM_001040402	DCUN1D4	52404032	52477760	2	12	0	0.0002	[allele-specific-expression]	--	--
4	NM_001358	DHX15	24138185	24195282	2	16	3	0.0022	[allele-specific-expression]	--	--
4	NM_001109977	FAM160A1	152549847	152804234	3	22	4	0.0003	[allele-specific-expression]	--	--
4	NM_005245	FAT1	187745930	187881981	4	116	57	0	[allele-specific-expression]	--	--
4	NM_033393	FHDC1	154083584	154120298	2	10	0	0.001	[allele-specific-expression]	--	--
4	NM_025074	FRAS1	79197747	79684447	10	158	4	0	[allele-specific-expression]	--	--
4	NM_004477	FRG1	191098967	191121353	2	85	6	0	[allele-specific-expression]	--	HSF1,H9,
4	NM_000824	GLRB	158216726	158312692	1	9	0	0.002	[allele-specific-expression]	--	--
4	NM_145290	GPR125	21998096	22126770	9	65	13	0	[allele-specific-expression]	--	--
4	NM_001510	GRID2	93444572	94912672	36	572	351	0	[allele-specific-expression]	--	HSF1,
4	NM_015312	KIAA1109	123311207	123503363	7	94	43	0	[allele-specific-expression]	--	--
4	NM_015236	LPHN3	62045433	62620763	1	11	0	0.0005	[allele-specific-expression]	--	--
4	NM_001039580	MAP9	156483261	156517572	3	163	115	0.0024	[allele-specific-expression]	--	--
4	NM_024677	NSUN7	40446670	40506759	2	11	0	0.0005	[allele-specific-expression]	--	--
4	NM_001080477	ODZ3	183482130	183961171	12	108	30	0	[allele-specific-expression]	--	--
4	NM_145048	PACRGL	20311133	20339077	3	13	1	0.0009	[allele-specific-expression]	--	--
4	NM_000938	POLR2B	57539865	57592091	6	696	367	0	[allele-specific-expression]	--	--
4	NM_001145848	PROM1	15578946	15694721	2	13	0	0.0001	[allele-specific-expression]	--	--
4	NM_003619	PRSS12	119421864	119493370	3	12	1	0.0017	[allele-specific-expression]	--	--
4	NM_005349	RBPJ	25930429	26042376	3	28	10	0.0025	[allele-specific-expression]	--	--
4	NM_020724	RNF150	142006174	142274066	3	13	0	0.0001	[allele-specific-expression]	--	--
4	NM_173662	RNF175	154850761	154900837	3	27	3	0	[allele-specific-expression]	--	--
4	NM_014822	SEC24D	119863425	119976774	4	28	7	0.0003	[allele-specific-expression]	--	--
4	NM_001128923	SH3D19	152260882	152367110	1	11	0	0.0005	[allele-specific-expression]	--	--
4	NM_020870	SH3RF1	170251981	170428824	1	16	3	0.0022	[allele-specific-expression]	--	--
4	NM_001128430	SMARCAD1	95347781	95431466	1	11	0	0.0005	[allele-specific-expression]	--	--
4	NR_003584	SNHG8	119419361	119420422	1	18	1	0	[allele-specific-expression]	--	--
4	NM_006342	TACC3	1693063	1716695	2	34	10	0.0002	[allele-specific-expression]	--	--
4	NM_153365	TAPT1	15771225	15837259	2	14	1	0.0005	[allele-specific-expression]	--	--
4	NM_015173	TBC1D1	37569114	37817189	4	26	1	0	[allele-specific-expression]	--	--
4	NM_018227	UBA6	68164073	68249484	6	67	21	0	[allele-specific-expression]	--	--
4	NM_003359	UGDH	39176769	39205606	1	27	6	0.0002	[allele-specific-expression]	--	--
4	NM_003728	UNC5C	96308711	96689185	1	10	0	0.001	[allele-specific-expression]	--	--
4	NM_005112	WDR1	9685060	9727671	3	40	6	0	[allele-specific-expression]	--	--
4	NM_024949	WWC2	184257456	184478923	5	90	44	0	[allele-specific-expression]	--	--
4	NM_182524	ZNF595	43226	78099	2	32	0	0	[allele-specific-expression]	--	--
5	NM_139056	ADAMTS16	5193442	5373412	3	32	4	0	[allele-specific-expression]	--	--
5	NM_133638	ADAMTS19	128824001	129102275	6	42	5	0	[allele-specific-expression]	--	--
5	NM_020546	ADCY2	7449342	7883194	6	42	10	0	[allele-specific-expression]	--	--
5	NM_000679	ADRA1B	159276317	159332595	1	172	0	0	[allele-specific-expression]	--	--
5	NM_014423	AFF4	132238969	132327253	4	35	8	0	[allele-specific-expression]	--	--
5	NM_054027	ANKH	14757908	14924887	2	52	3	0	[allele-specific-expression]	--	--
5	NM_003664	AP3B1	77333905	77626284	2	18	1	0	[allele-specific-expression]	--	--
5	NM_015071	ARHGAP26	142130475	142588764	2	27	8	0.0009	[allele-specific-expression]	--	--
5	NM_019087	ARL15	53216370	53642160	3	28	1	0	[allele-specific-expression]	--	--
5	NM_000046	ARSB	78108792	78318113	5	24	0	0	[allele-specific-expression]	--	--
5	NM_001159651	BOD1	172966753	172976272	3	17	1	0.0001	[allele-specific-expression]	--	--
5	NM_001093756	C5orf44	64956313	64997710	2	13	1	0.0009	[allele-specific-expression]	--	--
5	NM_017785	CCDC99	168943215	168964359	2	34	12	0.0008	[allele-specific-expression]	--	--
5	NM_022809	CDC25C	137648857	137695415	1	10	0	0.001	[allele-specific-expression]	--	--
5	NM_153223	CEP120	122708478	122787185	4	76	31	0	[allele-specific-expression]	--	--
5	NM_030782	CLPTM1L	1370999	1398002	2	46	16	0.0001	[allele-specific-expression]	--	--
5	NM_015455	CNOT6	179854022	179937959	5	49	11	0	[allele-specific-expression]	--	--
5	NM_016144	COMMD10	115448625	115656877	10	68	18	0	[allele-specific-expression]	--	--
5	NM_001332	CTNND2	11024951	11957110	2	14	0	0.0001	[allele-specific-expression]	--	--
5	NM_001387	DPYSL3	146750563	146813453	4	27	5	0.0001	[allele-specific-expression]	--	--
5	NM_005711	EDIL3	83273881	83716367	5	33	3	0	[allele-specific-expression]	--	--
5	NM_012304	FBXL7	15553304	15992900	11	95	28	0	[allele-specific-expression]	--	--
5	NM_005246	FER	108111421	108551272	3	29	5	0	[allele-specific-expression]	--	--
5	NM_005754	G3BP1	151131668	151165108	2	18	0	0	[allele-specific-expression]	--	--
5	NM_001118890	GLRX	95175308	95184333	1	31	7	0.0001	[allele-specific-expression]	--	--
5	NM_032119	GPR98	89890372	90495789	11	78	15	0	[allele-specific-expression]	--	--
5	NM_004272	HOMER1	78705541	78845456	4	47	16	0.0001	[allele-specific-expression]	--	--
5	NM_004134	HSPA9	137918922	137939014	3	564	310	0	[allele-specific-expression]	--	--
5	NM_016338	IPO11	61744329	61960171	1	27	0	0	[allele-specific-expression]	--	--
5	NM_014790	JAKMIP2	146950898	147142445	14	84	27	0	[allele-specific-expression]	--	--
5	NM_016604	KDM3B	137716183	137800615	2	28	9	0.0013	[allele-specific-expression]	--	--
5	NM_014773	KIAA0141	141283568	141301795	1	9	0	0.002	[allele-specific-expression]	--	--
5	NM_005779	LHFPL2	77816793	77980404	6	26	2	0	[allele-specific-expression]	--	--
5	NM_005573	LMNB1	126140731	126200608	1	180	92	0	[allele-specific-expression]	--	--
5	NR_027026	LOC728411	21495345	21625236	2	17	0	0	[allele-specific-expression]	--	H1,
5	NM_024830	LPCAT1	1514541	1577076	2	102	48	0	[allele-specific-expression]	--	--
5	NM_001164664	MAST4	65927931	66501178	3	19	0	0	[allele-specific-expression]	--	--
5	NM_001135037	MFAP3	153398711	153417207	2	12	0	0.0002	[allele-specific-expression]	--	--
5	NR_030347	MIR548C	109049179	109225081	3	39	10	0	[allele-specific-expression]	--	--
5	NM_001040446	MTMR12	32262867	32348871	5	69	25	0	[allele-specific-expression]	--	--
5	NM_020726	NLN	65053840	65155145	2	25	8	0.0023	[allele-specific-expression]	--	--
5	NM_199185	NPM1	170747312	170770492	4	51	19	0.0001	[allele-specific-expression]	--	--
5	NM_172349	NSD1	176492685	176659820	1	15	0	0	[allele-specific-expression]	--	--
5	NM_017755	NSUN2	6652351	6686157	1	17	2	0.0004	[allele-specific-expression]	--	--
5	NM_031438	NUDT12	102912454	102926389	2	19	0	0	[allele-specific-expression]	--	--
5	NM_178140	PDZD2	31834787	32146795	1	466	0	0	[allele-specific-expression]	--	--
5	NM_006999	POLS	6767717	6810161	2	15	0	0	[allele-specific-expression]	--	--
5	NM_181678	PPP2R2B	145949260	146441226	2	12	0	0.0002	[allele-specific-expression]	--	--
5	NM_013237	PRELID1	176663440	176666556	2	26	2	0	[allele-specific-expression]	--	--
5	NM_001145522	RAI14	34692189	34868473	3	24	6	0.0007	[allele-specific-expression]	--	--
5	NM_022897	RANBP17	170221599	170659624	9	80	29	0	[allele-specific-expression]	--	--
5	NM_001164386	RAPGEF6	130787514	130998828	1	71	36	0.0005	[allele-specific-expression]	--	--
5	NM_006909	RASGRF2	80292313	80557709	5	68	20	0	[allele-specific-expression]	--	--
5	NM_001012761	RGMB	98132898	98160096	1	12	0	0.0002	[allele-specific-expression]	--	--
5	NM_001025070	RPS14	149803984	149809512	3	122	55	0	[allele-specific-expression]	--	--
5	NM_004866	SCAMP1	77692094	77812318	2	11	0	0.0005	[allele-specific-expression]	--	--
5	NM_003966	SEMA5A	9088137	9599233	3	22	4	0.0003	[allele-specific-expression]	--	--
5	NM_020796	SEMA6A	115807149	115938450	13	170	96	0	[allele-specific-expression]	--	--
5	NM_015360	SKIV2L2	54639332	54757166	1	9	0	0.002	[allele-specific-expression]	--	--
5	NM_170679	SKP1	133519980	133540623	2	19	4	0.0013	[allele-specific-expression]	--	--
5	NM_006846	SPINK5	147423727	147497118	6	42	19	0.0022	[allele-specific-expression]	--	--
5	NM_001047	SRD5A1	6686499	6722675	3	38	12	0.0002	[allele-specific-expression]	--	--
5	NM_012446	SSBP2	80751427	81082828	3	23	6	0.0012	[allele-specific-expression]	--	--
5	NM_001112724	STK32A	146594771	146743961	2	9	0	0.002	[allele-specific-expression]	--	--
5	NM_007118	TRIO	14196828	14562458	5	23	4	0.0002	[allele-specific-expression]	--	--
5	NM_018268	WDR41	76763824	76824088	3	33	10	0.0003	[allele-specific-expression]	--	--
5	NM_022828	YTHDC2	112877289	112958883	2	11	0	0.0005	[allele-specific-expression]	--	--
6	NM_005891	ACAT2	160102978	160120077	2	44	7	0	[allele-specific-expression]	--	--
6	NM_017651	AHI1	135646804	135860596	4	266	162	0	[allele-specific-expression]	--	--
6	NM_016108	AIG1	143423715	143703134	3	35	9	0.0001	[allele-specific-expression]	--	--
6	NM_032131	ARMC2	109276311	109402045	1	94	0	0	[allele-specific-expression]	--	--
6	NM_014739	BCLAF1	136619693	136652682	3	861	3	0	[allele-specific-expression]	--	--
6	NM_007048	BTN3A1	26510443	26523421	1	12	0	0.0002	[allele-specific-expression]	--	--
6	NM_006781	C6orf10	32368452	32447634	2	12	0	0.0002	[allele-specific-expression]	--	--
6	NM_021243	C6orf115	139391511	139406132	3	38	6	0	[allele-specific-expression]	--	--
6	NM_198468	C6orf167	97696757	97837773	9	66	23	0	[allele-specific-expression]	--	--
6	NM_001042475	C6orf204	118892931	119079713	4	24	2	0	[allele-specific-expression]	--	--
6	NM_017774	CDKAL1	20642666	21339743	5	34	11	0.0004	[allele-specific-expression]	--	--
6	NM_006586	CNPY3	43004837	43014986	1	305	233	0.0011	[allele-specific-expression]	--	--
6	NM_030820	COL21A1	56029346	56220337	1	9	0	0.002	[allele-specific-expression]	--	--
6	NM_004415	DSP	7486868	7531945	1	42	15	0.0002	[allele-specific-expression]	--	--
6	NM_020185	DUSP22	237100	296355	5	36	0	0	[allele-specific-expression]	--	--
6	NM_001002030	ECHDC1	127651549	127706447	2	10	0	0.001	[allele-specific-expression]	--	--
6	NM_001402	EEF1A1	74282193	74287476	1	20	0	0	[allele-specific-expression]	--	--
6	NM_006208	ENPP1	132170848	132257988	2	24	7	0.0017	[allele-specific-expression]	--	--
6	NM_014936	ENPP4	46205659	46222395	6	49	10	0	[allele-specific-expression]	--	--
6	NM_001431	EPB41L2	131202182	131426155	2	23	0	0	[allele-specific-expression]	--	--
6	NR_015410	FLJ22536	21774653	22302593	6	30	3	0	[allele-specific-expression]	--	--
6	NM_006581	FUT9	96570565	96770209	4	17	0	0	[allele-specific-expression]	--	--
6	NM_006708	GLO1	38751679	38778930	1	33	2	0	[allele-specific-expression]	--	--
6	NM_006620	HBS1L	135323213	135417729	3	17	0	0	[allele-specific-expression]	--	--
6	NR_024053	HCG18	30363152	30402906	2	23	5	0.0005	[allele-specific-expression]	--	--
6	NM_002114	HIVEP1	12120709	12273218	4	37	7	0	[allele-specific-expression]	--	--
6	NM_002116	HLA-A	30018287	30021639	3	113	28	0	[allele-specific-expression]	--	--
6	NM_005514	HLA-B	31429627	31432968	1	11	0	0.0005	[allele-specific-expression]	--	--
6	NM_002117	HLA-C	31344507	31347834	3	212	63	0	[allele-specific-expression]	--	--
6	NM_007355	HSP90AB1	44322826	44329592	1	887	0	0	[allele-specific-expression]	--	--
6	NM_015525	IBTK	82936674	83014167	2	9	0	0.002	[allele-specific-expression]	--	--
6	NM_000876	IGF2R	160310120	160447573	3	63	26	0.0001	[allele-specific-expression]	[imprinted]	--
6	NM_001160132	KCNQ5	73388291	73965292	4	17	3	0.0013	[allele-specific-expression]	--	--
6	NM_152688	KHDRBS2	62447823	63054059	3	14	0	0.0001	[allele-specific-expression]	--	--
6	NM_001105568	KIF13A	17868563	18095778	3	17	0	0	[allele-specific-expression]	--	--
6	NM_000426	LAMA2	129245978	129879403	4	29	6	0.0001	[allele-specific-expression]	--	--
6	NM_017640	LRRC16A	25387626	25728737	7	38	1	0	[allele-specific-expression]	--	--
6	NM_005906	MAK	10870941	10939096	1	12	0	0.0002	[allele-specific-expression]	--	--
6	NM_001040001	MLLT4	167970519	168115552	7	63	15	0	[allele-specific-expression]	--	--
6	NM_032111	MRPL14	44189349	44203169	3	21	3	0.0001	[allele-specific-expression]	--	--
6	NM_015440	MTHFD1L	151228383	151464716	7	58	8	0	[allele-specific-expression]	--	--
6	NM_004999	MYO6	76515628	76685974	2	11	0	0.0005	[allele-specific-expression]	--	--
6	NM_014165	NDUFAF4	97443908	97452488	2	22	2	0	[allele-specific-expression]	--	--
6	NM_013988	PARK2	161688579	163068824	3	16	0	0	[allele-specific-expression]	--	--
6	NM_030948	PHACTR1	12825818	13395507	3	14	0	0.0001	[allele-specific-expression]	--	--
6	NM_001100166	PHACTR2	143971009	144194015	3	28	8	0.0006	[allele-specific-expression]	--	--
6	NM_181794	PKIB	122834760	123089217	4	23	7	0.0026	[allele-specific-expression]	--	--
6	NM_000947	PRIM2	57290380	57621335	46	420	4	0	[allele-specific-expression]	[imprinted]	H1,HSF1,H9,
6	NM_001135648	PTPRK	128331617	128883563	3	35	11	0.0003	[allele-specific-expression]	--	H9,
6	NM_018292	QRSL1	107184133	107222983	3	20	4	0.0008	[allele-specific-expression]	--	--
6	NM_031922	REPS1	139267312	139351091	8	64	17	0	[allele-specific-expression]	--	--
6	NM_001016	RPS12	133177400	133180396	1	2315	1	0	[allele-specific-expression]	--	--
6	NM_015482	SLC22A23	3214206	3401792	5	35	9	0.0001	[allele-specific-expression]	--	--
6	NM_006416	SLC35A1	88239361	88278776	1	11	0	0.0005	[allele-specific-expression]	--	--
6	NR_003038	SNHG5	86443443	86445170	1	50	24	0.0017	[allele-specific-expression]	--	--
6	NM_003137	SRPK1	35908788	35996934	4	25	6	0.0004	[allele-specific-expression]	--	--
6	NM_003898	SYNJ2	158322906	158439556	1	19	0	0	[allele-specific-expression]	--	--
6	NM_007109	TCF19	31234281	31239971	2	28	8	0.0006	[allele-specific-expression]	--	--
6	NM_006073	TRDN	123579181	123999641	9	293	1	0	[allele-specific-expression]	--	--
6	NM_007124	UTRN	144654565	145215863	6	104	61	0.0005	[allele-specific-expression]	--	--
6	NM_021943	ZFAND3	37895284	38230375	4	18	3	0.0007	[allele-specific-expression]	--	--
7	NM_001011553	SEPT7	35807151	35911442	2	12	1	0.0017	[allele-specific-expression]	--	--
7	NR_024271	SEPT13	45729914	45775142	1	15	0	0	[allele-specific-expression]	--	--
7	NM_020445	ACTR3B	152087783	152183396	2	15	1	0.0003	[allele-specific-expression]	--	--
7	NM_006303	AIMP2	6015407	6029991	2	40	8	0	[allele-specific-expression]	--	--
7	NM_183356	ASNS	97319376	97339790	1	13	0	0.0001	[allele-specific-expression]	--	--
7	NM_015060	AVL9	32501700	32590304	2	13	0	0.0001	[allele-specific-expression]	--	--
7	NM_024728	C7orf10	40141099	40866882	2	10	0	0.001	[allele-specific-expression]	--	--
7	NM_018224	C7orf44	43645383	43735608	3	15	2	0.0012	[allele-specific-expression]	--	--
7	NM_001134468	C7orf53	111908143	111918171	1	9	0	0.002	[allele-specific-expression]	--	--
7	NM_000722	CACNA2D1	81417353	81910967	5	30	3	0	[allele-specific-expression]	--	--
7	NM_031468	CALN1	70882411	71515296	2	15	0	0	[allele-specific-expression]	--	HSF1,
7	NM_032415	CARD11	2912294	3050105	2	9	0	0.002	[allele-specific-expression]	--	--
7	NM_007276	CBX3	26207623	26219501	1	116	21	0	[allele-specific-expression]	--	--
7	NM_003718	CDK13	39956483	40103256	1	9	0	0.002	[allele-specific-expression]	--	--
7	NM_012395	CDK14	90176647	90677840	3	13	0	0.0001	[allele-specific-expression]	--	--
7	NM_017812	CHCHD3	132120162	132417368	4	32	12	0.0018	[allele-specific-expression]	--	--
7	NM_014141	CNTNAP2	145444385	147749019	4	28	1	0	[allele-specific-expression]	--	HSF1,
7	NM_019029	CPVL	29001771	29152678	3	27	4	0	[allele-specific-expression]	--	--
7	NM_003592	CUL1	148026865	148129135	3	29	6	0.0001	[allele-specific-expression]	--	--
7	NM_004080	DGKB	14151198	14847600	1	15	1	0.0003	[allele-specific-expression]	--	--
7	NM_003777	DNAH11	21549357	21907982	7	32	12	0.0018	[allele-specific-expression]	--	--
7	NM_058246	DNAJB6	156822471	156902894	2	11	0	0.0005	[allele-specific-expression]	--	--
7	NM_001039350	DPP6	153215351	154316928	2	14	0	0.0001	[allele-specific-expression]	--	--
7	NM_003751	EIF3B	2360999	2386903	2	18	4	0.0022	[allele-specific-expression]	--	--
7	NM_020728	ESYT2	158216449	158315080	4	32	10	0.0005	[allele-specific-expression]	--	--
7	NM_021807	EXOC4	132588362	133401053	6	32	5	0	[allele-specific-expression]	--	--
7	NM_032581	FAM126A	22947402	23020295	3	25	7	0.0011	[allele-specific-expression]	--	--
7	NM_007353	GNA12	2734266	2850485	2	37	14	0.0009	[allele-specific-expression]	--	--
7	NM_001001555	GRB10	50625253	50828653	6	52	19	0.0001	[allele-specific-expression]	[imprinted]	--
7	NM_001127323	GRM8	125865887	126679664	2	11	0	0.0005	[allele-specific-expression]	--	--
7	NM_152740	HIBADH	27531585	27669127	2	11	0	0.0005	[allele-specific-expression]	--	--
7	NM_005338	HIP1	75001344	75206215	2	30	11	0.0022	[allele-specific-expression]	--	--
7	NM_012281	KCND2	119700957	120177623	8	55	20	0	[allele-specific-expression]	--	--
7	NM_001080392	KIAA1147	141002996	141048422	1	11	0	0.0005	[allele-specific-expression]	--	--
7	NM_001142749	KIAA1324L	86344160	86526950	6	35	8	0	[allele-specific-expression]	--	--
7	NM_198508	KLRG2	138788627	138818997	2	19	0	0	[allele-specific-expression]	--	--
7	NM_199000	LHFPL3	103756339	104336239	2	1310	2	0	[allele-specific-expression]	--	--
7	NM_182762	MACC1	20140803	20223538	2	13	0	0.0001	[allele-specific-expression]	--	--
7	NM_012301	MAGI2	77484309	78920826	11	49	7	0	[allele-specific-expression]	--	--
7	NM_001145354	MKLN1	130445394	130831937	1	67	36	0.0015	[allele-specific-expression]	--	--
7	NM_170606	MLL3	151462942	151764023	7	35	0	0	[allele-specific-expression]	--	H1,HSF1,H9,
7	NM_005746	NAMPT	105675967	105712874	2	31	7	0.0001	[allele-specific-expression]	--	--
7	NM_198948	NUDT1	2248382	2257306	1	10	0	0.001	[allele-specific-expression]	--	--
7	NM_015135	NUP205	134893201	134984029	3	96	48	0	[allele-specific-expression]	--	--
7	NM_001007157	PHF14	10980040	11175769	5	635	420	0	[allele-specific-expression]	--	--
7	NM_005397	PODXL	130835560	130891916	5	571	469	0.0009	[allele-specific-expression]	--	--
7	NR_003102	POT1	124249675	124357273	3	14	1	0.0005	[allele-specific-expression]	--	--
7	NM_018890	RAC1	6380650	6410123	1	9	0	0.002	[allele-specific-expression]	--	--
7	NM_012294	RAPGEF5	22124432	22363058	6	33	10	0.0003	[allele-specific-expression]	--	--
7	NM_152744	SDK1	3307605	4275157	10	255	105	0	[allele-specific-expression]	--	--
7	NM_006080	SEMA3A	83425594	83662153	6	169	115	0.0008	[allele-specific-expression]	--	--
7	NM_012431	SEMA3E	82831157	83116260	4	15	2	0.0012	[allele-specific-expression]	--	--
7	NM_032826	SLC35B4	133624631	133652367	2	35	0	0	[allele-specific-expression]	--	--
7	NM_181349	SMURF1	98462999	98579659	1	23	0	0	[allele-specific-expression]	--	--
7	NM_014390	SND1	127079437	127519895	8	104	40	0	[allele-specific-expression]	--	--
7	NM_032016	STARD3NL	38184457	38236795	2	39	6	0	[allele-specific-expression]	--	--
7	NM_012453	TBL2	72621209	72630949	1	9	0	0.002	[allele-specific-expression]	--	--
7	NM_182697	UBE2H	129260230	129380025	5	68	13	0	[allele-specific-expression]	--	--
7	NM_001135924	VWDE	12337033	12410377	3	12	1	0.0017	[allele-specific-expression]	--	--
7	NM_022479	WBSCR17	70235724	70816520	5	26	7	0.0007	[allele-specific-expression]	--	--
7	NM_018051	WDR60	158342029	158431644	4	23	5	0.0005	[allele-specific-expression]	--	--
7	NM_005431	XRCC2	151974519	152004183	1	9	0	0.002	[allele-specific-expression]	--	--
7	NR_027789	ZNF767	148875177	148952814	2	11	0	0.0005	[allele-specific-expression]	--	--
8	NM_178819	AGPAT6	41554863	41601677	2	10	0	0.001	[allele-specific-expression]	--	--
8	NM_014629	ARHGEF10	1759555	1894214	7	76	14	0	[allele-specific-expression]	--	--
8	NM_018482	ASAP1	131133534	131483399	2	18	2	0.0002	[allele-specific-expression]	--	--
8	NM_175075	C8orf42	431645	485331	5	32	10	0.0005	[allele-specific-expression]	--	--
8	NM_018246	CCDC25	27646751	27686089	1	9	0	0.002	[allele-specific-expression]	--	--
8	NM_152562	CDCA2	25372429	25421342	1	20	4	0.0008	[allele-specific-expression]	--	--
8	NM_015137	EFR3A	132985540	133094953	4	58	0	0	[allele-specific-expression]	--	--
8	NM_003756	EIF3H	117726235	117837243	2	10	0	0.001	[allele-specific-expression]	--	--
8	NM_207332	ERICH1	604199	671226	2	43	19	0.0016	[allele-specific-expression]	--	--
8	NM_017697	ESRP1	95722539	95788870	2	11	0	0.0005	[allele-specific-expression]	--	--
8	NM_016010	FAM164A	79740836	79794550	3	14	1	0.0005	[allele-specific-expression]	--	--
8	NM_183420	FBXO25	346807	409875	2	16	0	0	[allele-specific-expression]	--	--
8	NM_018972	GDAP1	75425172	75441890	5	86	41	0	[allele-specific-expression]	--	--
8	NM_024915	GRHL2	102573843	102751128	9	46	17	0.0002	[allele-specific-expression]	--	--
8	NM_018407	LAPTM4B	98856984	98934006	7	202	144	0.0011	[allele-specific-expression]	--	--
8	NM_032272	MAF1	145231292	145234503	1	279	186	0	[allele-specific-expression]	--	--
8	NM_024596	MCPH1	6251528	6493434	5	39	3	0	[allele-specific-expression]	--	--
8	NM_005941	MMP16	89118575	89408833	6	62	12	0	[allele-specific-expression]	--	--
8	NM_173688	NKAIN3	63324054	64066182	5	38	7	0	[allele-specific-expression]	--	HSF1,
8	NM_003580	NSMAF	59658619	59734958	1	14	1	0.0005	[allele-specific-expression]	--	--
8	NM_018002	OXR1	107351648	107834097	4	30	1	0	[allele-specific-expression]	--	--
8	NM_052937	PCMTD1	52892692	52974288	3	71	0	0	[allele-specific-expression]	--	--
8	NM_024870	PREX2	69027156	69306451	5	70	27	0	[allele-specific-expression]	--	--
8	NM_153831	PTK2	141737682	142080514	8	50	15	0	[allele-specific-expression]	--	--
8	NM_001136108	R3HCC1	23201556	23209736	2	40	7	0	[allele-specific-expression]	--	--
8	NM_012415	RAD54B	95453363	95556486	2	240	141	0	[allele-specific-expression]	--	--
8	NM_006867	RBPMS	30361485	30549276	4	50	18	0.0001	[allele-specific-expression]	--	--
8	NM_001100117	RIMS2	104582151	105334627	9	64	27	0.0001	[allele-specific-expression]	--	--
8	NM_001146227	RPS20	57143292	57149694	2	37	11	0.0001	[allele-specific-expression]	--	--
8	NM_001101676	SAMD12	119270875	119703365	4	27	4	0	[allele-specific-expression]	--	--
8	NM_001135154	SLC39A14	22280706	22347583	4	26	0	0	[allele-specific-expression]	--	--
8	NM_015170	SULF1	70541412	70735701	2	9	0	0.002	[allele-specific-expression]	--	--
8	NM_003840	TNFRSF10D	23049048	23077485	1	10	0	0.001	[allele-specific-expression]	--	--
8	NM_031466	TRAPPC9	140811767	141537860	2	9	0	0.002	[allele-specific-expression]	--	--
8	NM_015902	UBR5	103334744	103493671	3	58	28	0.0008	[allele-specific-expression]	--	--
8	NM_080872	UNC5D	35212516	35771722	7	63	21	0	[allele-specific-expression]	--	--
8	NM_032334	UTP23	117847922	117856100	1	9	0	0.002	[allele-specific-expression]	--	--
8	NM_173683	XKR6	10791066	11096285	4	20	0	0	[allele-specific-expression]	--	--
8	NM_014943	ZHX2	123863081	124055936	3	22	5	0.0008	[allele-specific-expression]	--	--
8	NM_024645	ZMAT4	40507272	40874500	5	29	8	0.0004	[allele-specific-expression]	--	--
9	NM_017418	DEC1	116943917	117204744	3	20	0	0	[allele-specific-expression]	--	--
9	NM_007313	ABL1	132579088	132752883	3	32	12	0.0018	[allele-specific-expression]	--	--
9	NM_031426	AIF1L	132961732	132988360	3	125	58	0	[allele-specific-expression]	--	--
9	NM_198187	ASTN2	118227327	119217138	4	18	1	0	[allele-specific-expression]	--	--
9	NM_017637	BNC2	16399500	16860786	6	44	14	0.0001	[allele-specific-expression]	--	--
9	NM_032012	C9orf5	110817235	110922046	8	101	49	0	[allele-specific-expression]	--	--
9	NM_018325	C9orf72	27536543	27563481	2	12	0	0.0002	[allele-specific-expression]	--	--
9	NM_017738	CNTLN	17125037	17493917	4	37	1	0	[allele-specific-expression]	--	--
9	NM_032888	COL27A1	115958051	116112796	3	14	0	0.0001	[allele-specific-expression]	--	--
9	NM_052820	CORO2A	99923079	99994777	1	19	3	0.0004	[allele-specific-expression]	--	--
9	NM_032552	DAB2IP	123369219	123587630	3	12	0	0.0002	[allele-specific-expression]	--	--
9	NM_015397	DCAF12	34076380	34116771	3	16	3	0.0022	[allele-specific-expression]	--	--
9	NM_015404	DFNB31	116204180	116307551	5	22	0	0	[allele-specific-expression]	--	--
9	NM_006731	FKTN	107360231	107443220	2	10	0	0.001	[allele-specific-expression]	--	--
9	NR_015375	FLJ35024	2525654	2612373	4	19	3	0.0004	[allele-specific-expression]	--	--
9	NM_001161706	FXN	70840298	70904914	8	44	2	0	[allele-specific-expression]	--	--
9	NM_024642	GALNT12	100609801	100652180	1	51	22	0.0005	[allele-specific-expression]	--	--
9	NM_015158	KANK1	494702	736103	6	47	14	0	[allele-specific-expression]	--	--
9	NM_014878	KIAA0020	2794154	2834130	1	55	16	0	[allele-specific-expression]	--	--
9	NM_017794	KIAA1797	20648308	20985954	5	30	7	0.0001	[allele-specific-expression]	--	--
9	NM_133465	KIAA1958	114289068	114462527	6	37	7	0	[allele-specific-expression]	--	--
9	NM_002451	MTAP	21792634	21855969	4	102	48	0	[allele-specific-expression]	--	--
9	NM_006200	PCSK5	77695379	77998158	5	100	7	0	[allele-specific-expression]	--	--
9	NM_022490	POLR1E	37475944	37493693	1	21	5	0.0012	[allele-specific-expression]	--	--
9	NM_002839	PTPRD	8304246	10602723	3	27	3	0	[allele-specific-expression]	--	--
9	NM_194330	RNF38	36326398	36391195	2	22	0	0	[allele-specific-expression]	--	--
9	NM_001163790	ROD1	114020538	114135765	3	74	20	0	[allele-specific-expression]	--	--
9	NM_001039707	SDCCAG3	138416194	138424875	2	16	1	0.0001	[allele-specific-expression]	--	--
9	NM_004170	SLC1A1	4480443	4577469	3	14	2	0.0021	[allele-specific-expression]	--	--
9	NM_139045	SMARCA2	2005341	2183623	3	15	2	0.0012	[allele-specific-expression]	--	--
9	NM_013442	STOML2	35089888	35093154	1	15	0	0	[allele-specific-expression]	--	--
9	NM_001170414	TJP2	70926043	71059944	3	25	7	0.0011	[allele-specific-expression]	--	--
9	NM_002160	TNC	116822625	116920307	2	24	7	0.0017	[allele-specific-expression]	--	--
9	NM_021138	TRAF2	138900785	138940888	2	16	0	0	[allele-specific-expression]	--	--
9	NM_001007471	TRPM3	72339785	72926334	8	35	11	0.0003	[allele-specific-expression]	--	--
9	NM_018449	UBAP2	33911690	34038947	6	28	1	0	[allele-specific-expression]	--	--
9	NM_017811	UBE2R2	33807181	33910401	2	14	1	0.0005	[allele-specific-expression]	--	--
9	NM_006007	ZFAND5	74156160	74169983	2	35	14	0.0019	[allele-specific-expression]	--	--
9	NM_021224	ZNF462	108665198	108813617	5	43	5	0	[allele-specific-expression]	--	--
9	NM_007135	ZNF79	129226473	129247472	1	15	0	0	[allele-specific-expression]	--	--
10	NM_018702	ADARB2	1218072	1769718	4	21	4	0.0005	[allele-specific-expression]	--	--
10	NM_006721	ADK	75580970	76139066	3	14	1	0.0005	[allele-specific-expression]	--	--
10	NM_145868	ANXA11	81904859	81955308	3	19	1	0	[allele-specific-expression]	--	--
10	NM_207303	ATRNL1	116843113	117698486	4	40	14	0.0003	[allele-specific-expression]	--	--
10	NM_014753	BMS1	42597959	42650389	4	31	2	0	[allele-specific-expression]	--	--
10	NM_003972	BTAF1	93673715	93780060	3	16	3	0.0022	[allele-specific-expression]	--	--
10	NM_201593	CACNB2	18469611	18870694	2	13	1	0.0009	[allele-specific-expression]	--	--
10	NM_018237	CCAR1	70150976	70221315	2	10	0	0.001	[allele-specific-expression]	--	--
10	NM_001083914	CTBP2	126666407	126839614	10	195	13	0	[allele-specific-expression]	--	--
10	NM_013266	CTNNA3	67349730	69125955	7	32	1	0	[allele-specific-expression]	--	--
10	NM_004728	DDX21	70385897	70414285	2	256	115	0	[allele-specific-expression]	--	--
10	NM_018706	DHTKD1	12150939	12205230	2	173	0	0	[allele-specific-expression]	--	--
10	NM_004096	EIF4EBP2	71833866	71858378	1	142	91	0.0005	[allele-specific-expression]	--	--
10	NM_018027	FRMD4A	13725711	14412872	6	349	29	0	[allele-specific-expression]	--	--
10	NM_020918	GPAM	113899611	113933515	2	88	51	0.0011	[allele-specific-expression]	--	--
10	NM_012341	GTPBP4	1024348	1053708	1	10	0	0.001	[allele-specific-expression]	--	--
10	NM_018063	HELLS	96295563	96351846	4	335	1	0	[allele-specific-expression]	--	--
10	NM_001014797	KCNMA1	78299364	79067583	4	18	3	0.0007	[allele-specific-expression]	--	--
10	NM_004523	KIF11	94342804	94405130	4	49	14	0	[allele-specific-expression]	--	--
10	NM_016195	KIF20B	91451346	91524680	8	206	93	0	[allele-specific-expression]	--	--
10	NR_024380	LOC441666	42147319	42183499	2	9	0	0.002	[allele-specific-expression]	--	--
10	NM_002417	MKI67	129784913	129814458	8	722	493	0	[allele-specific-expression]	--	--
10	NM_022362	MMS19	99208070	99248356	1	13	0	0.0001	[allele-specific-expression]	--	--
10	NM_001047160	NET1	5444517	5490426	1	9	0	0.002	[allele-specific-expression]	--	--
10	NM_001010848	NRG3	83625049	84736915	11	50	9	0	[allele-specific-expression]	--	--
10	NM_182543	NSUN6	18874269	18980556	11	91	24	0	[allele-specific-expression]	--	--
10	NM_019619	PARD3	34440102	35143929	6	36	3	0	[allele-specific-expression]	--	--
10	NM_020992	PDLIM1	96987319	97040771	5	134	72	0	[allele-specific-expression]	--	--
10	NM_002627	PFKP	3099751	3168996	6	38	6	0	[allele-specific-expression]	--	HSF1,
10	NM_005028	PIP4K2A	22863771	23043509	12	76	16	0	[allele-specific-expression]	--	--
10	NM_013274	POLL	103328628	103337963	1	41	15	0.0003	[allele-specific-expression]	--	--
10	NM_005729	PPIF	80777225	80785095	1	10	0	0.001	[allele-specific-expression]	--	--
10	NM_006257	PRKCQ	6509110	6662244	4	31	1	0	[allele-specific-expression]	--	--
10	NM_001098512	PRKG1	52420950	53725280	6	31	4	0	[allele-specific-expression]	--	--
10	NM_001142648	SAR1A	71579973	71600291	2	72	34	0.0001	[allele-specific-expression]	--	--
10	NM_012247	SEPHS1	13400086	13430286	3	16	1	0.0001	[allele-specific-expression]	--	--
10	NM_001029880	SFMBT2	7244254	7493456	3	23	3	0	[allele-specific-expression]	--	--
10	NM_014631	SH3PXD2A	105343773	105605154	1	10	0	0.001	[allele-specific-expression]	--	--
10	NM_014720	SLK	105717459	105777332	4	244	177	0.0006	[allele-specific-expression]	--	--
10	NM_003174	SVIL	29786282	30064736	3	30	4	0	[allele-specific-expression]	--	--
10	NM_181519	SYT15	46375450	46390607	2	11	0	0.0005	[allele-specific-expression]	--	--
10	NM_206861	TACC2	123738678	124004047	2	14	1	0.0005	[allele-specific-expression]	--	--
10	NM_174937	TCERG1L	132780644	132999974	4	18	4	0.0022	[allele-specific-expression]	--	--
10	NM_030756	TCF7L2	114699998	114917424	4	36	7	0	[allele-specific-expression]	--	--
10	NM_014468	VENTX	134901397	134905423	1	29	5	0	[allele-specific-expression]	--	--
10	NM_015045	WAPAL	88184992	88271521	3	104	33	0	[allele-specific-expression]	--	H9,
10	NM_020383	XPNPEP1	111614513	111673301	3	43	8	0	[allele-specific-expression]	--	--
10	NM_001099284	ZNF239	43371798	43390072	4	22	2	0	[allele-specific-expression]	--	--
11	NM_000352	ABCC8	17371007	17455025	1	12	0	0.0002	[allele-specific-expression]	--	--
11	NM_018367	ACER3	76249564	76412498	4	25	2	0	[allele-specific-expression]	--	--
11	NM_007037	ADAMTS8	129780027	129803749	1	10	0	0.001	[allele-specific-expression]	--	--
11	NM_139178	ALKBH3	43858932	43898401	1	9	0	0.002	[allele-specific-expression]	--	--
11	NM_012305	AP2A2	915840	1002240	2	11	0	0.0005	[allele-specific-expression]	--	--
11	NM_015957	APIP	34860418	34894515	3	14	0	0.0001	[allele-specific-expression]	--	--
11	NM_015399	BRMS1	65861379	65869158	1	16	0	0	[allele-specific-expression]	--	--
11	NM_001142705	C11orf58	16716723	16736477	1	15	0	0	[allele-specific-expression]	--	--
11	NM_024650	C11orf80	66268782	66367563	2	15	1	0.0003	[allele-specific-expression]	--	--
11	NM_145018	C11orf82	82290384	82323347	2	28	5	0	[allele-specific-expression]	--	--
11	NM_016952	CDON	125331922	125438397	1	14	0	0.0001	[allele-specific-expression]	--	--
11	NM_001114121	CHEK1	125000245	125051360	6	76	18	0	[allele-specific-expression]	--	--
11	NM_152434	CWF19L2	106702281	106833782	6	36	9	0	[allele-specific-expression]	--	--
11	NM_001142699	DLG2	82843705	85015962	5	33	6	0	[allele-specific-expression]	--	--
11	NM_001418	EIF4G2	10775168	10787158	2	16	1	0.0001	[allele-specific-expression]	--	--
11	NM_015065	EXPH5	107881367	107969584	5	41	8	0	[allele-specific-expression]	--	--
11	NM_152432	FLJ32810	100063616	100366866	6	37	6	0	[allele-specific-expression]	--	--
11	NM_020716	GRAMD1B	122901737	122998728	1	245	1	0	[allele-specific-expression]	--	--
11	NM_001077243	GRIA4	104986009	105358029	4	18	3	0.0007	[allele-specific-expression]	--	--
11	NM_014619	GRIK4	120036237	120362179	6	24	6	0.0007	[allele-specific-expression]	--	--
11	NM_016142	HSD17B12	43658718	43834745	5	33	10	0.0003	[allele-specific-expression]	--	--
11	NM_001130991	HYOU1	118420105	118433135	1	53	1	0	[allele-specific-expression]	--	--
11	NM_033547	INTS4	77267413	77383365	1	173	9	0	[allele-specific-expression]	--	--
11	NM_032801	JAM3	133444029	133526859	4	34	11	0.0004	[allele-specific-expression]	--	--
11	NM_000218	KCNQ1	2422796	2826916	5	74	0	0	[allele-specific-expression]	[imprinted]	--
11	NM_174902	LDLRAD3	35922187	36209417	5	27	9	0.002	[allele-specific-expression]	--	--
11	NM_018490	LGR4	27344083	27450910	6	75	37	0.0002	[allele-specific-expression]	--	--
11	NM_018362	LIN7C	27472546	27484902	1	56	0	0	[allele-specific-expression]	--	--
11	NM_005574	LMO2	33836698	33870412	1	9	0	0.002	[allele-specific-expression]	--	--
11	NR_024248	LOC650368	3358766	3386954	2	15	1	0.0003	[allele-specific-expression]	--	--
11	NM_001009909	LUZP2	24475131	25060762	3	26	0	0	[allele-specific-expression]	--	--
11	NM_032427	MAML2	95351087	95715992	5	21	0	0	[allele-specific-expression]	--	--
11	NM_001111018	NAV2	19328846	20099723	5	26	0	0	[allele-specific-expression]	--	--
11	NM_020645	NRIP3	8958698	8982172	2	128	77	0.0002	[allele-specific-expression]	--	--
11	NM_001048209	NTM	130745580	131711926	9	44	10	0	[allele-specific-expression]	--	--
11	NM_001098816	ODZ4	78041975	78829343	1	9	0	0.002	[allele-specific-expression]	--	--
11	NM_001012393	OPCML	131790084	132907613	5	32	5	0	[allele-specific-expression]	--	--
11	NM_002576	PAK1	76710707	76862756	1	16	0	0	[allele-specific-expression]	--	--
11	NM_015368	PANX1	93501741	93554785	3	14	0	0.0001	[allele-specific-expression]	--	--
11	NM_006591	POLD3	73981276	74031413	1	18	0	0	[allele-specific-expression]	--	--
11	NM_003626	PPFIA1	69794470	69908150	7	51	14	0	[allele-specific-expression]	--	--
11	NM_002869	RAB6A	73064330	73149849	4	31	8	0.0001	[allele-specific-expression]	--	--
11	NM_002906	RDX	109605375	109672647	2	12	0	0.0002	[allele-specific-expression]	--	--
11	NM_001665	RHOG	3804783	3818789	1	25	0	0	[allele-specific-expression]	--	--
11	NM_018320	RNF121	71317415	71386289	6	98	38	0	[allele-specific-expression]	--	--
11	NM_032015	RNF26	118710446	118713232	1	18	3	0.0007	[allele-specific-expression]	--	--
11	NM_030962	SBF2	9756789	10272330	8	58	26	0.0003	[allele-specific-expression]	--	--
11	NM_012139	SERGEF	17766171	17991213	4	21	3	0.0001	[allele-specific-expression]	--	--
11	NM_032102	SFRS2B	94439703	94444036	1	45	0	0	[allele-specific-expression]	--	--
11	NM_012309	SHANK2	69991609	70613456	6	33	6	0	[allele-specific-expression]	--	--
11	NM_178031	TMEM132A	60448488	60461207	2	66	34	0.0009	[allele-specific-expression]	--	--
11	NM_001168724	TMEM135	86426533	86717523	9	60	13	0	[allele-specific-expression]	--	--
11	NM_001080546	TMEM218	124471608	124478415	2	45	0	0	[allele-specific-expression]	--	--
11	NM_058166	TRIM6	5573922	5590764	1	23	6	0.0012	[allele-specific-expression]	--	--
11	NM_032873	UBASH3B	122031607	122190397	2	9	0	0.002	[allele-specific-expression]	--	--
11	NM_017944	USP47	11819545	11937448	4	21	4	0.0005	[allele-specific-expression]	--	--
11	NM_014155	ZBTB44	129601783	129689817	2	61	3	0	[allele-specific-expression]	--	--
11	NM_007152	ZNF195	3336586	3357024	3	27	0	0	[allele-specific-expression]	--	--
11	NM_013250	ZNF215	6904229	6935854	4	59	24	0.0001	[allele-specific-expression]	[imprinted]	--
12	NM_178826	ANO4	99712504	100046550	2	11	0	0.0005	[allele-specific-expression]	--	--
12	NM_020183	ARNTL2	27377254	27464733	2	13	0	0.0001	[allele-specific-expression]	--	--
12	NM_002973	ATXN2	110374400	110521863	2	14	0	0.0001	[allele-specific-expression]	--	--
12	NM_173593	B4GALNT3	439803	541319	2	12	0	0.0002	[allele-specific-expression]	--	--
12	NM_005504	BCAT1	24855545	24993575	6	31	3	0	[allele-specific-expression]	--	--
12	NM_001714	BICD1	32151451	32422408	9	114	40	0	[allele-specific-expression]	--	--
12	NM_001009894	C12orf29	86953398	86968068	1	9	0	0.002	[allele-specific-expression]	--	--
12	NM_018169	C12orf35	32003619	32037298	6	138	42	0	[allele-specific-expression]	--	--
12	NM_001098673	C12orf44	50750024	50757546	1	18	1	0	[allele-specific-expression]	--	--
12	NM_001033677	CABP1	119562804	119589510	1	9	0	0.002	[allele-specific-expression]	--	--
12	NM_032156	CAPRIN2	30753752	30798715	1	9	0	0.002	[allele-specific-expression]	--	--
12	NM_001042399	CCDC41	93226186	93377895	3	246	172	0.0002	[allele-specific-expression]	--	--
12	NM_198240	CLIP1	121321933	121473069	1	10	0	0.001	[allele-specific-expression]	--	--
12	NM_175038	CNTN1	39372624	39750361	2	12	0	0.0002	[allele-specific-expression]	--	--
12	NM_003805	CRADD	92595281	92768662	2	9	0	0.002	[allele-specific-expression]	--	--
12	NM_152640	DCP1B	1925474	1983938	2	20	4	0.0008	[allele-specific-expression]	--	--
12	NM_030653	DDX11	31118045	31148992	2	10	0	0.001	[allele-specific-expression]	--	--
12	NM_173602	DIP2B	49185034	49428717	2	17	3	0.0013	[allele-specific-expression]	--	--
12	NM_203394	E2F7	75939156	75983491	1	24	0	0	[allele-specific-expression]	--	--
12	NM_015409	EP400	131000460	131130958	4	23	0	0	[allele-specific-expression]	--	--
12	NM_001982	ERBB3	54760158	54783395	1	9	0	0.002	[allele-specific-expression]	--	--
12	NM_139241	FGD4	32546307	32690249	3	23	4	0.0002	[allele-specific-expression]	--	--
12	NM_017417	GALNT8	4700012	4752153	1	39	11	0	[allele-specific-expression]	--	--
12	NM_002075	GNB3	6819635	6826818	1	20	4	0.0008	[allele-specific-expression]	--	--
12	NM_021150	GRIP1	65027490	65359192	2	10	0	0.001	[allele-specific-expression]	--	--
12	NM_006390	IPO8	30673188	30740018	4	23	4	0.0002	[allele-specific-expression]	--	--
12	NM_014505	KCNMB4	69046328	69111245	3	19	4	0.0013	[allele-specific-expression]	--	--
12	NM_017641	KIF21A	37973296	38123185	3	60	27	0.0003	[allele-specific-expression]	--	--
12	NM_004985	KRAS	25249446	25295121	4	16	3	0.0022	[allele-specific-expression]	--	--
12	NM_147190	LASS5	48809847	48847364	5	32	0	0	[allele-specific-expression]	--	--
12	NR_002809	LOC338799	120717557	120725773	2	20	4	0.0008	[allele-specific-expression]	--	--
12	NR_024254	LOC653113	8274912	8286809	1	36	5	0	[allele-specific-expression]	--	--
12	NM_002392	MDM2	67488237	67525478	4	88	45	0.0001	[allele-specific-expression]	--	--
12	NM_015335	MED13L	114880765	115199374	2	10	0	0.001	[allele-specific-expression]	--	--
12	NM_013244	MGAT4C	84897167	85756812	4	40	14	0.0003	[allele-specific-expression]	--	--
12	NM_001113202	NACA	55392477	55405593	3	206	76	0	[allele-specific-expression]	--	--
12	NM_024865	NANOG	7833261	7839922	2	37	3	0	[allele-specific-expression]	--	--
12	NM_014865	NCAPD2	6473558	6511393	2	48	0	0	[allele-specific-expression]	--	--
12	NM_005002	NDUFA9	4628543	4666660	2	11	0	0.0005	[allele-specific-expression]	--	--
12	NM_001145110	NELL2	43188324	43593978	7	57	10	0	[allele-specific-expression]	--	--
12	NM_000921	PDE3A	20413463	20725148	3	369	9	0	[allele-specific-expression]	--	--
12	NM_005761	PLXNC1	93066629	93223356	1	50	21	0.0004	[allele-specific-expression]	--	--
12	NM_001098538	PRR4	10889714	11215480	18	215	33	0	[allele-specific-expression]	--	--
12	NM_080548	PTPN6	6926000	6940740	1	25	3	0	[allele-specific-expression]	--	--
12	NM_002898	RBMS2	55201875	55276247	3	15	0	0	[allele-specific-expression]	--	--
12	NR_024037	RMST	96382929	96451675	2	21	4	0.0005	[allele-specific-expression]	--	--
12	NM_194359	RNF41	54884552	54902002	2	23	0	0	[allele-specific-expression]	--	--
12	NM_020382	SETD8	122434656	122459853	3	101	0	0	[allele-specific-expression]	--	--
12	NM_052885	SLC2A13	38435091	38785928	5	32	5	0	[allele-specific-expression]	--	--
12	NM_018976	SLC38A2	45038238	45052912	2	31	9	0.0003	[allele-specific-expression]	--	--
12	NM_134431	SLCO1A2	21308801	21439638	3	57	30	0.0025	[allele-specific-expression]	--	--
12	NM_001135805	SYT1	77781903	78369918	6	47	18	0.0002	[allele-specific-expression]	--	--
12	NM_006815	TMED2	122635028	122648641	1	27	8	0.0009	[allele-specific-expression]	--	--
12	NM_024056	TMEM106C	46643596	46648927	1	10	0	0.001	[allele-specific-expression]	--	--
12	NM_052907	TMEM132B	124377114	124709542	7	44	18	0.0006	[allele-specific-expression]	--	--
12	NM_133448	TMEM132D	128122223	128954165	7	60	10	0	[allele-specific-expression]	--	--
12	NM_175861	TMTC1	29545023	29828959	2	12	0	0.0002	[allele-specific-expression]	--	--
12	NM_152588	TMTC2	81605064	82052196	2	22	0	0	[allele-specific-expression]	--	--
12	NM_001160408	TULP3	2870293	2920567	3	32	4	0	[allele-specific-expression]	--	--
12	NM_032147	USP44	94435017	94469394	2	76	28	0	[allele-specific-expression]	--	--
12	NM_172240	WDR51B	88337633	88443908	2	25	3	0	[allele-specific-expression]	--	--
12	NM_033114	ZCRB1	40992154	41006199	1	9	0	0.002	[allele-specific-expression]	--	--
13	NM_001004127	ALG11	51484550	51501781	2	23	3	0	[allele-specific-expression]	--	--
13	NM_016529	ATP8A2	24844208	25493420	2	11	0	0.0005	[allele-specific-expression]	--	--
13	NM_018210	CARKD	110066008	110090343	2	20	5	0.002	[allele-specific-expression]	--	--
13	NM_024537	CARS2	110091757	110156481	3	34	12	0.0008	[allele-specific-expression]	--	--
13	NM_001260	CDK8	25726755	25876569	2	12	0	0.0002	[allele-specific-expression]	--	--
13	NM_006493	CLN5	76464059	76474652	1	11	0	0.0005	[allele-specific-expression]	--	--
13	NM_206808	CLYBL	99056919	99347388	3	17	0	0	[allele-specific-expression]	--	--
13	NM_004734	DCLK1	35241122	35603464	4	21	4	0.0005	[allele-specific-expression]	--	--
13	NM_178009	DGKH	41520888	41701888	3	33	8	0.0001	[allele-specific-expression]	--	--
13	NR_002612	DLEU2	49454688	49597678	2	24	5	0.0003	[allele-specific-expression]	--	--
13	NM_013238	DNAJC15	42495361	42581306	2	11	0	0.0005	[allele-specific-expression]	--	--
13	NM_172373	ELF1	40404055	40491508	4	23	7	0.0026	[allele-specific-expression]	--	--
13	NM_145019	FAM124A	50694507	50753617	4	21	0	0	[allele-specific-expression]	--	--
13	NM_001080396	FAM155A	106618880	107317461	9	56	17	0	[allele-specific-expression]	--	--
13	NM_012158	FBXL3	76477390	76499332	3	42	15	0.0002	[allele-specific-expression]	--	--
13	NM_002019	FLT1	27772482	27967265	2	12	1	0.0017	[allele-specific-expression]	--	--
13	NM_002015	FOXO1	40027800	40138734	7	66	6	0	[allele-specific-expression]	--	HSF1,
13	NM_023037	FRY	31503436	31768776	3	18	3	0.0007	[allele-specific-expression]	--	--
13	NM_005708	GPC6	92677078	93858268	15	105	35	0	[allele-specific-expression]	--	--
13	NM_153456	HS6ST3	95541093	96289813	5	29	4	0	[allele-specific-expression]	--	--
13	NM_006644	HSPH1	30608762	30634117	2	12	1	0.0017	[allele-specific-expression]	--	--
13	NM_015058	KIAA0564	41038960	41433221	8	76	37	0.0002	[allele-specific-expression]	--	--
13	NM_007249	KLF12	73158149	73606067	5	44	19	0.0011	[allele-specific-expression]	--	--
13	NR_027248	LOC100101938	18734940	18817113	1	11	0	0.0005	[allele-specific-expression]	--	--
13	NM_015678	NBEA	34414455	35144873	4	20	4	0.0008	[allele-specific-expression]	--	--
13	NM_019080	NDFIP2	78953259	79028206	2	24	7	0.0017	[allele-specific-expression]	--	--
13	NM_006437	PARP4	23893068	23984948	3	46	15	0	[allele-specific-expression]	--	--
13	NM_001127692	PCCA	99539337	99980689	8	51	23	0.0008	[allele-specific-expression]	--	--
13	NM_152705	POLR1D	27094002	27139548	4	48	14	0	[allele-specific-expression]	--	--
13	NM_017817	RAB20	109973413	110012072	1	9	0	0.002	[allele-specific-expression]	--	--
13	NM_153023	SPATA13	23632860	23779212	2	12	0	0.0002	[allele-specific-expression]	--	--
13	NM_014832	TBC1D4	74756809	74954251	3	86	28	0	[allele-specific-expression]	--	--
13	NM_017905	TMCO3	113193308	113252545	2	20	5	0.002	[allele-specific-expression]	--	--
13	NM_032813	TMTC4	100054090	100125104	3	18	2	0.0002	[allele-specific-expression]	--	--
13	NM_003291	TPP2	102047286	102129524	6	92	57	0.0026	[allele-specific-expression]	--	--
13	NM_001135958	TRPC4	37108774	37341939	5	80	10	0	[allele-specific-expression]	--	--
13	NM_020121	UGGT2	95251838	95503737	8	166	73	0	[allele-specific-expression]	--	--
13	NM_153251	ZDHHC20	20848507	20931423	4	27	7	0.0004	[allele-specific-expression]	--	--
14	NM_152327	AK7	95928200	96024865	1	41	0	0	[allele-specific-expression]	--	--
14	NM_052873	C14orf179	75521848	75619845	4	17	2	0.0004	[allele-specific-expression]	--	--
14	NM_001001872	C14orf37	57540560	57688600	3	59	25	0.0001	[allele-specific-expression]	--	--
14	NM_024764	CATSPERB	91116870	91268166	1	49	0	0	[allele-specific-expression]	--	--
14	NM_001080414	CCDC88C	90807419	90953886	2	12	1	0.0017	[allele-specific-expression]	--	--
14	NM_006035	CDC42BPB	102468468	102593495	1	35	0	0	[allele-specific-expression]	--	--
14	NM_014584	ERO1L	52178354	52232169	1	15	2	0.0012	[allele-specific-expression]	--	--
14	NM_020937	FANCM	44674885	44739843	1	25	7	0.0011	[allele-specific-expression]	--	--
14	NM_001134999	FERMT2	52393739	52487565	3	31	5	0	[allele-specific-expression]	--	--
14	NM_001085471	FOXN3	88692268	89155247	17	117	27	0	[allele-specific-expression]	--	--
14	NM_001024071	GCH1	54378473	54439292	2	15	0	0	[allele-specific-expression]	--	--
14	NM_005113	GOLGA5	92330402	92376057	3	25	3	0	[allele-specific-expression]	--	--
14	NM_020806	GPHN	66043877	66718278	2	9	0	0.002	[allele-specific-expression]	--	--
14	NM_020834	HOMEZ	22812683	22825149	1	96	55	0.0005	[allele-specific-expression]	--	--
14	NM_001135047	JDP2	74964261	75009155	3	17	3	0.0013	[allele-specific-expression]	--	--
14	NM_015299	KHNYN	23968980	23980387	1	60	29	0.0007	[allele-specific-expression]	--	--
14	NM_024884	L2HGDH	49778901	49848697	1	13	0	0.0001	[allele-specific-expression]	--	--
14	NM_002431	MNAT1	60271222	60505151	4	28	8	0.0006	[allele-specific-expression]	--	--
14	NM_004689	MTA1	104957230	105008102	1	9	0	0.002	[allele-specific-expression]	--	--
14	NM_020921	NIN	50256230	50367589	1	13	0	0.0001	[allele-specific-expression]	--	--
14	NM_004796	NRXN3	77939845	79400513	2	12	1	0.0017	[allele-specific-expression]	--	--
14	NM_025152	NUBPL	31100341	31400180	3	20	3	0.0002	[allele-specific-expression]	--	--
14	NM_025081	NYNRIN	23937831	23958334	2	71	36	0.0005	[allele-specific-expression]	--	--
14	NM_032632	PAPOLA	96038472	96103201	4	22	5	0.0008	[allele-specific-expression]	--	--
14	NM_014982	PCNX	70443874	70651852	4	45	4	0	[allele-specific-expression]	--	--
14	NM_006246	PPP2R5E	62911107	63079832	2	22	0	0	[allele-specific-expression]	--	--
14	NM_002742	PRKD1	29115437	29466650	3	18	2	0.0002	[allele-specific-expression]	--	--
14	NM_133509	RAD51L1	67356261	68132367	2	12	0	0.0002	[allele-specific-expression]	--	--
14	NM_015156	RCOR1	102128985	102266666	2	17	2	0.0004	[allele-specific-expression]	--	--
14	NM_001030001	RPS29	49113791	49122844	2	10	0	0.001	[allele-specific-expression]	--	--
14	NM_031464	RPS6KL1	74442098	74458898	2	13	1	0.0009	[allele-specific-expression]	--	--
14	NM_005407	SALL2	21059071	21075177	3	205	102	0	[allele-specific-expression]	--	--
14	NM_016106	SCFD1	30161271	30274769	3	13	1	0.0009	[allele-specific-expression]	--	--
14	NM_032233	SETD3	98933835	99016979	2	12	0	0.0002	[allele-specific-expression]	--	--
14	NM_001171170	SLC25A21	36216876	36711616	2	10	0	0.001	[allele-specific-expression]	--	--
14	NM_032560	SMEK1	90993708	91046397	1	16	3	0.0022	[allele-specific-expression]	--	--
14	NM_152233	SNX6	34100368	34169117	2	184	129	0.0011	[allele-specific-expression]	--	--
14	NM_014178	STXBP6	24351143	24588935	6	28	5	0	[allele-specific-expression]	--	--
14	NM_182914	SYNE2	63389435	63762922	2	12	0	0.0002	[allele-specific-expression]	--	--
15	NM_001110	ADAM10	56675801	56829469	2	14	2	0.0021	[allele-specific-expression]	--	--
15	NM_006738	AKAP13	83724874	84093590	7	31	9	0.0003	[allele-specific-expression]	--	--
15	NM_005503	APBA2	27001131	27197808	1	9	0	0.002	[allele-specific-expression]	--	--
15	NR_027992	BCL8	19134810	19221496	2	74	0	0	[allele-specific-expression]	--	--
15	NM_000057	BLM	89061582	89159690	2	10	0	0.001	[allele-specific-expression]	--	--
15	NM_025238	BTBD1	81476184	81527110	3	14	1	0.0005	[allele-specific-expression]	--	--
15	NM_030800	C15orf44	63658170	63690460	3	21	2	0	[allele-specific-expression]	--	--
15	NM_144508	CASC5	38673738	38742173	4	96	26	0	[allele-specific-expression]	--	--
15	NM_032866	CGNL1	55455996	55630213	13	88	25	0	[allele-specific-expression]	--	--
15	NM_001271	CHD2	91244554	91372241	4	31	7	0.0001	[allele-specific-expression]	--	--
15	NM_014918	CHSY1	99533451	99609660	1	30	0	0	[allele-specific-expression]	--	--
15	NM_024580	EFTUD1	80209615	80342159	7	41	11	0	[allele-specific-expression]	--	--
15	NM_018145	FAM82A2	38815377	38834750	1	10	0	0.001	[allele-specific-expression]	--	--
15	NM_007223	GPR176	37880222	38000385	1	9	0	0.002	[allele-specific-expression]	--	--
15	NM_018097	HAUS2	40628302	40649482	1	24	0	0	[allele-specific-expression]	--	--
15	NM_016073	HDGFRP3	81597819	81667325	1	40	17	0.0016	[allele-specific-expression]	--	--
15	NM_000875	IGF1R	97010283	97325282	4	55	19	0	[allele-specific-expression]	--	--
15	NM_032808	LINGO1	75692423	75711764	2	21	2	0	[allele-specific-expression]	--	--
15	NR_026757	LOC729082	39363492	39379086	1	21	5	0.0012	[allele-specific-expression]	--	--
15	NM_144598	LRRC28	97609174	97744021	5	41	3	0	[allele-specific-expression]	--	--
15	NM_006901	MYO9A	69905414	70197476	2	44	17	0.0004	[allele-specific-expression]	--	--
15	NM_024611	NARG2	58499099	58558636	4	36	10	0.0001	[allele-specific-expression]	--	--
15	NM_002499	NEO1	71131927	71384598	2	11	0	0.0005	[allele-specific-expression]	--	--
15	NM_130901	OTUD7A	29562620	29734834	1	12	1	0.0017	[allele-specific-expression]	--	--
15	NM_134261	RORA	58567776	59308794	8	41	6	0	[allele-specific-expression]	--	--
15	NM_014548	TMOD2	49831049	49895848	4	28	8	0.0006	[allele-specific-expression]	--	--
15	NM_001018020	TPM1	61121890	61151166	4	70	8	0	[allele-specific-expression]	--	--
15	NM_173500	TTBK2	40823835	41000299	2	10	0	0.001	[allele-specific-expression]	--	--
15	NM_006293	TYRO3	39638523	39658818	1	94	0	0	[allele-specific-expression]	--	--
15	NM_130839	UBE3A	23133488	23235221	5	35	12	0.0005	[allele-specific-expression]	[imprinted]	--
16	NM_018723	A2BP1	6009132	7703341	7	28	4	0	[allele-specific-expression]	--	HSF1,
16	NM_019900	ABCC1	15950934	16144431	4	17	2	0.0004	[allele-specific-expression]	--	--
16	NM_174917	ACSF3	87687754	87749670	2	19	4	0.0013	[allele-specific-expression]	--	--
16	NM_013275	ANKRD11	87861535	88084470	4	20	4	0.0008	[allele-specific-expression]	--	--
16	NM_138414	CCDC101	28472749	28510611	1	12	0	0.0002	[allele-specific-expression]	--	--
16	NM_014157	CCDC113	56841340	56875233	3	25	4	0.0001	[allele-specific-expression]	--	--
16	NM_001797	CDH11	63538183	63713420	2	11	0	0.0005	[allele-specific-expression]	--	--
16	NM_001257	CDH13	81218078	82387700	4	29	6	0.0001	[allele-specific-expression]	--	--
16	NM_001793	CDH3	67235651	67290458	4	114	23	0	[allele-specific-expression]	--	--
16	NM_025134	CHD9	51646445	51918915	4	42	15	0.0002	[allele-specific-expression]	--	--
16	NM_021149	COTL1	83156704	83209170	3	26	5	0.0001	[allele-specific-expression]	--	--
16	NM_001083614	EARS2	23440834	23476197	2	36	6	0	[allele-specific-expression]	--	--
16	NM_001080432	FTO	52295375	52705879	7	53	5	0	[allele-specific-expression]	--	--
16	NM_001481	GAS8	88616508	88638880	2	44	10	0	[allele-specific-expression]	--	--
16	NM_006040	HS3ST4	25610847	26056510	5	28	7	0.0003	[allele-specific-expression]	--	--
16	NM_032821	HYDIN	69398789	69822070	6	29	3	0	[allele-specific-expression]	--	HSF1,
16	NM_015202	KIAA0556	27468968	27699193	2	22	5	0.0008	[allele-specific-expression]	--	--
16	NM_022764	MTHFSD	85121282	85146342	1	34	4	0	[allele-specific-expression]	--	--
16	NM_014287	NOMO1	14835143	14897515	1	416	1	0	[allele-specific-expression]	--	--
16	NM_017990	PDPR	68705029	68752685	1	16	3	0.0022	[allele-specific-expression]	--	--
16	NM_001145204	SHISA9	12902977	13241773	8	56	27	0.001	[allele-specific-expression]	--	--
16	NM_015092	SMG1	18723676	18845227	4	24	3	0	[allele-specific-expression]	--	--
16	NM_003470	USP7	8893451	8964842	1	10	0	0.001	[allele-specific-expression]	--	--
16	NM_016373	WWOX	76691051	77804065	7	61	5	0	[allele-specific-expression]	--	HSF1,
16	NM_014699	ZNF646	30993243	31002327	1	10	0	0.001	[allele-specific-expression]	--	--
17	NM_001094	ACCN1	28364218	29507938	4	20	5	0.002	[allele-specific-expression]	--	--
17	NM_000676	ADORA2B	15788955	15819935	1	38	0	0	[allele-specific-expression]	--	HSF1,
17	NM_007202	AKAP10	19749341	19821721	3	39	4	0	[allele-specific-expression]	--	--
17	NM_024418	BZRAP1	53733592	53761151	2	10	0	0.001	[allele-specific-expression]	--	--
17	NM_152914	C17orf103	21082775	21097171	2	10	0	0.001	[allele-specific-expression]	--	--
17	NM_181656	C17orf58	63417678	63420227	1	39	16	0.0013	[allele-specific-expression]	--	--
17	NM_203415	C17orf81	7096095	7103983	2	18	1	0	[allele-specific-expression]	--	--
17	NM_001163075	C17orf99	73654028	73673958	1	21	0	0	[allele-specific-expression]	--	--
17	NM_145036	CCDC46	61062119	61618449	1	9	0	0.002	[allele-specific-expression]	--	--
17	NM_032141	CCDC55	25467959	25537612	1	97	54	0.0003	[allele-specific-expression]	--	--
17	NM_015083	CDK12	34871264	34944326	1	18	1	0	[allele-specific-expression]	--	--
17	NM_001033553	CYTSB	19930926	20158659	3	32	3	0	[allele-specific-expression]	--	--
17	NM_004941	DHX8	38916859	38957206	3	23	2	0	[allele-specific-expression]	--	--
17	NM_016078	FAM18B	18625306	18650751	1	11	0	0.0005	[allele-specific-expression]	--	--
17	NM_024835	GGNBP2	31974916	32020389	3	130	80	0.0003	[allele-specific-expression]	--	--
17	NM_004871	GOSR1	25828551	25877958	2	24	0	0	[allele-specific-expression]	--	--
17	NM_016185	HN1	70642938	70662370	1	124	0	0	[allele-specific-expression]	--	--
17	NM_006042	HS3ST3A1	13339730	13445969	2	32	8	0.0001	[allele-specific-expression]	--	--
17	NM_015443	KIAA1267	41463128	41605371	13	118	41	0	[allele-specific-expression]	--	--
17	NM_145109	MAP2K3	21128560	21159144	6	45	0	0	[allele-specific-expression]	--	H1,HSF1,H9,
17	NM_004774	MED1	34814063	34861053	4	26	3	0	[allele-specific-expression]	--	--
17	NM_145255	MRPL10	43255636	43263902	1	14	2	0.0021	[allele-specific-expression]	--	--
17	NM_015971	MRPS7	70769343	70774052	1	16	0	0	[allele-specific-expression]	--	--
17	NM_015194	MYO1D	27843740	28228015	2	14	2	0.0021	[allele-specific-expression]	--	--
17	NM_031862	NBR1	38576023	38719233	1	34	2	0	[allele-specific-expression]	--	--
17	NR_027178	NCRNA00188	16283025	16314687	10	105	49	0	[allele-specific-expression]	--	--
17	NM_006178	NSF	42023353	42190000	5	29	4	0	[allele-specific-expression]	--	--
17	NM_052935	NT5C3L	37234948	37246017	1	21	0	0	[allele-specific-expression]	--	--
17	NM_002945	RPA1	1680022	1749598	2	9	0	0.002	[allele-specific-expression]	--	--
17	NM_006987	RPH3AL	62293	202576	1	11	0	0.0005	[allele-specific-expression]	--	--
17	NM_001143999	SEC14L1	72648599	72724774	2	28	0	0	[allele-specific-expression]	--	--
17	NM_015355	SUZ12	27288156	27352170	3	82	24	0	[allele-specific-expression]	--	--
17	NM_001166105	TADA2A	32841089	32911337	2	14	0	0.0001	[allele-specific-expression]	--	--
17	NM_005486	TOM1L1	50333050	50394327	2	15	1	0.0003	[allele-specific-expression]	--	--
17	NM_004618	TOP3A	18117959	18159046	1	10	0	0.001	[allele-specific-expression]	--	--
17	NM_003342	UBE2G1	4119260	4216718	1	10	0	0.001	[allele-specific-expression]	--	--
17	NM_023079	UBE2Z	44340765	44361421	1	15	0	0	[allele-specific-expression]	--	--
17	NM_173167	UNC45B	30498948	30540477	1	21845	59	0	[allele-specific-expression]	--	--
17	NM_001128159	VPS53	361479	564846	2	42	16	0.0004	[allele-specific-expression]	--	--
17	NM_015253	WSCD1	5914657	5968471	1	12	0	0.0002	[allele-specific-expression]	--	--
17	NM_022167	XYLT2	45778391	45793511	1	10	0	0.001	[allele-specific-expression]	--	--
17	NM_020899	ZBTB4	7303408	7328292	1	14	0	0.0001	[allele-specific-expression]	--	--
17	NM_015113	ZZEF1	3854487	3993002	4	25	3	0	[allele-specific-expression]	--	--
18	NM_014913	ADNP2	75967902	75999219	2	30	0	0	[allele-specific-expression]	--	--
18	NM_198531	ATP9B	74930384	75239270	3	17	3	0.0013	[allele-specific-expression]	--	--
18	NM_020180	BRUNOL4	33077005	33399998	2	9	0	0.002	[allele-specific-expression]	--	--
18	NM_031422	CHST9	22749594	23019287	4	18	4	0.0022	[allele-specific-expression]	--	HSF1,
18	NM_004746	DLGAP1	3488836	3870135	3	19	4	0.0013	[allele-specific-expression]	--	--
18	NM_020474	GALNT1	31488530	31545795	2	23	4	0.0002	[allele-specific-expression]	--	--
18	NM_014214	IMPA2	11971454	12020876	2	11	0	0.0005	[allele-specific-expression]	--	--
18	NM_031303	KATNAL2	42780784	42882611	3	31	6	0	[allele-specific-expression]	--	--
18	NR_015389	LOC339290	5228098	5236503	2	56	17	0	[allele-specific-expression]	--	--
18	NR_024391	LOC647946	35040885	35585957	12	138	30	0	[allele-specific-expression]	--	--
18	NM_003826	NAPG	10515872	10542762	2	14	0	0.0001	[allele-specific-expression]	--	--
18	NM_015277	NEDD4L	53862616	54219752	6	33	11	0.0006	[allele-specific-expression]	--	--
18	NM_138966	NETO1	68565766	68685790	5	27	9	0.002	[allele-specific-expression]	--	--
18	NM_004852	ONECUT2	53253914	53309528	2	26	2	0	[allele-specific-expression]	--	--
18	NM_080597	OSBPL1A	19996008	20231788	4	64	20	0	[allele-specific-expression]	--	--
18	NM_002647	PIK3C3	37789196	37915444	3	27	8	0.0009	[allele-specific-expression]	--	--
18	NM_020232	PSMG2	12693063	12715739	1	12	0	0.0002	[allele-specific-expression]	--	--
18	NM_006868	RAB31	9698227	9852553	3	33	3	0	[allele-specific-expression]	--	--
18	NM_002894	RBBP8	18767292	18860447	3	233	6	0	[allele-specific-expression]	--	--
18	NM_018170	RPRD1A	31823789	31901371	1	163	2	0	[allele-specific-expression]	--	--
18	NM_005640	TAF4B	22060406	22225647	2	21	4	0.0005	[allele-specific-expression]	--	--
18	NM_003199	TCF4	51040559	51406858	6	30	7	0.0001	[allele-specific-expression]	--	--
18	NM_032525	TUBB6	12298256	12316568	2	14	0	0.0001	[allele-specific-expression]	--	--
18	NM_003574	VAPA	9903954	9950018	2	12	0	0.0002	[allele-specific-expression]	--	--
18	NM_145287	ZNF519	14094723	14122429	2	24	4	0.0001	[allele-specific-expression]	--	--
19	NM_134447	C19orf2	35125264	35198453	1	187	18	0	[allele-specific-expression]	--	--
19	NM_001130823	DNMT1	10105022	10166755	1	59	4	0	[allele-specific-expression]	--	--
19	NM_014297	ETHE1	48702710	48723236	2	17	1	0.0001	[allele-specific-expression]	--	--
19	NM_152795	HIF3A	51492144	51538530	2	10	0	0.001	[allele-specific-expression]	--	--
19	NM_001079817	INSR	7063265	7245011	6	34	6	0	[allele-specific-expression]	--	HSF1,
19	NM_012321	LSM4	18278717	18295001	1	29	0	0	[allele-specific-expression]	--	--
19	NM_004146	NDUFB7	14537889	14543886	1	19	1	0	[allele-specific-expression]	--	--
19	NM_020709	PNMAL2	51686287	51691009	1	24	3	0	[allele-specific-expression]	--	--
19	NM_002967	SAFB	5574163	5619489	1	10	0	0.001	[allele-specific-expression]	--	--
19	NM_138352	SAMD1	14060228	14062232	1	116	57	0	[allele-specific-expression]	--	--
19	NM_005628	SLC1A5	51969981	51983682	2	10	0	0.001	[allele-specific-expression]	--	--
19	NM_004819	SYMPK	51010539	51058388	5	41	14	0.0002	[allele-specific-expression]	--	--
19	NM_001136195	TNPO2	12671008	12695810	1	45	0	0	[allele-specific-expression]	--	--
19	NM_001033930	UBA52	18543613	18549270	2	76	40	0.0005	[allele-specific-expression]	--	--
19	NM_198893	ZNF160	58261678	58298499	2	69	38	0.0018	[allele-specific-expression]	--	--
19	NM_014518	ZNF229	49622265	49644505	1	9	0	0.002	[allele-specific-expression]	--	--
19	NM_001099437	ZNF30	40109646	40127916	1	19	4	0.0013	[allele-specific-expression]	--	--
19	NM_133460	ZNF418	63125063	63138552	1	18	4	0.0022	[allele-specific-expression]	--	--
19	NR_003699	ZNF525	58560779	58581653	2	83	26	0	[allele-specific-expression]	--	--
19	NR_024181	ZNF577	57050868	57083001	7	46	6	0	[allele-specific-expression]	--	--
19	NM_025027	ZNF606	63180252	63206526	1	15	1	0.0003	[allele-specific-expression]	--	--
19	NM_001076675	ZNF626	20594584	20636242	2	16	0	0	[allele-specific-expression]	--	--
19	NR_027130	ZNF738	21333574	21363223	6	90	12	0	[allele-specific-expression]	--	--
19	NM_001008401	ZNF761	58627038	58653326	6	167	64	0	[allele-specific-expression]	--	--
19	NM_175872	ZNF792	40139097	40146793	1	9	0	0.002	[allele-specific-expression]	--	--
19	NM_001023563	ZNF805	62443864	62465917	1	9	0	0.002	[allele-specific-expression]	--	--
19	NM_001004301	ZNF813	58662800	58689358	2	13	0	0.0001	[allele-specific-expression]	--	--
19	NM_001144989	ZNF814	63072558	63092254	2	19	0	0	[allele-specific-expression]	--	--
19	NM_001039884	ZNF826	20366359	20399602	4	52	23	0.0005	[allele-specific-expression]	--	--
19	NM_023072	ZSWIM4	13767273	13804044	3	23	7	0.0026	[allele-specific-expression]	--	--
20	NM_025220	ADAM33	3596619	3610738	1	9	0	0.002	[allele-specific-expression]	--	--
20	NM_181442	ADNP	48940289	48980934	5	49	23	0.0015	[allele-specific-expression]	--	--
20	NM_001009608	C20orf94	10363950	10552027	4	24	1	0	[allele-specific-expression]	--	--
20	NM_032221	CHD6	39464583	39680547	7	129	42	0	[allele-specific-expression]	--	--
20	NM_175849	DNMT3B	30813851	30860823	8	90	47	0.0002	[allele-specific-expression]	--	--
20	NR_002785	GNASAS	56827367	56859353	7	69	10	0	[allele-specific-expression]	--	--
20	NM_030789	HM13	29565901	29621031	3	165	97	0	[allele-specific-expression]	--	--
20	NM_181493	ITPA	3138055	3152506	3	38	0	0	[allele-specific-expression]	--	--
20	NM_024704	KIF16B	16200748	16502078	5	135	64	0	[allele-specific-expression]	--	--
20	NM_032107	L3MBTL	41576466	41603949	1	58	9	0	[allele-specific-expression]	[imprinted]	--
20	NM_025176	NINL	25381337	25514153	3	37	15	0.0016	[allele-specific-expression]	--	--
20	NM_182734	PLCB1	8061295	8813547	5	24	6	0.0007	[allele-specific-expression]	--	--
20	NM_002660	PLCG1	39199574	39237771	2	15	2	0.0012	[allele-specific-expression]	--	--
20	NM_002862	PYGB	25176705	25226648	1	61	18	0	[allele-specific-expression]	--	--
20	NM_001024	RPS21	60395515	60396971	1	32	9	0.0002	[allele-specific-expression]	--	--
20	NM_001029871	RSPO4	887097	930907	2	29	8	0.0004	[allele-specific-expression]	--	--
20	NM_020436	SALL4	49833989	49852455	2	35	14	0.0019	[allele-specific-expression]	--	--
20	NM_001011554	SLC13A3	44619869	44746514	3	15	1	0.0003	[allele-specific-expression]	--	--
20	NM_015945	SLC35C2	44411583	44426471	1	10	0	0.001	[allele-specific-expression]	--	--
20	NM_015266	SLC9A8	47862656	47942179	1	16	3	0.0022	[allele-specific-expression]	--	--
20	NM_001001433	STX16	56659733	56687988	6	97	28	0	[allele-specific-expression]	--	--
20	NM_033542	SYS1	43425114	43431263	3	23	5	0.0005	[allele-specific-expression]	--	--
20	NM_024893	TMEM90B	24397834	24595167	2	16	3	0.0022	[allele-specific-expression]	--	--
20	NM_006809	TOMM34	43004184	43022528	1	13	0	0.0001	[allele-specific-expression]	--	--
20	NM_199487	UQCC	33353794	33463247	2	11	0	0.0005	[allele-specific-expression]	--	--
21	NM_000484	APP	26174732	26465009	6	37	7	0	[allele-specific-expression]	--	--
21	NM_016631	C21orf66	33028080	33066040	1	10	0	0.001	[allele-specific-expression]	--	--
21	NM_005128	DOPEY2	36458708	36588442	2	12	0	0.0002	[allele-specific-expression]	--	--
21	NM_101395	DYRK1A	37661728	37809549	1	86	0	0	[allele-specific-expression]	--	--
21	NM_000411	HLCS	37045058	37284406	5	52	15	0	[allele-specific-expression]	--	--
21	NM_003024	ITSN1	33936653	34183479	3	15	0	0	[allele-specific-expression]	--	--
21	NM_006031	PCNT	46568463	46690110	2	96	41	0	[allele-specific-expression]	--	--
21	NM_006936	SUMO3	45049959	45062472	1	9	0	0.002	[allele-specific-expression]	--	--
21	NM_003253	TIAM1	31412606	31853161	1	18	2	0.0002	[allele-specific-expression]	--	--
21	NM_005656	TMPRSS2	41758349	41801955	1	9	0	0.002	[allele-specific-expression]	--	--
22	NM_012295	CABIN1	22737764	22904596	1	24	5	0.0003	[allele-specific-expression]	--	--
22	NM_173510	CCDC117	27498661	27515282	2	9	0	0.002	[allele-specific-expression]	--	--
22	NM_017424	CECR1	16040193	16070779	1	10	0	0.001	[allele-specific-expression]	--	--
22	NM_024053	CENPM	40664686	40673094	2	43	14	0.0001	[allele-specific-expression]	--	--
22	NM_001145468	CYTSA	22996785	23143707	2	23	2	0	[allele-specific-expression]	--	--
22	NM_006486	FBLN1	44277382	44375678	1	21	4	0.0005	[allele-specific-expression]	--	--
22	NM_004286	GTPBP1	37431752	37459538	1	11	0	0.0005	[allele-specific-expression]	--	--
22	NM_004737	LARGE	31999061	32646416	4	17	1	0.0001	[allele-specific-expression]	--	--
22	NM_005569	LIMK2	29938249	30006066	1	19	0	0	[allele-specific-expression]	--	--
22	NR_003608	MGC16703	19692495	19698576	2	10	0	0.001	[allele-specific-expression]	--	--
22	NR_003491	MIAT	25383483	25402438	2	53	18	0	[allele-specific-expression]	--	--
22	NM_002473	MYH9	35007269	35114009	5	20	2	0.0001	[allele-specific-expression]	--	--
22	NM_002490	NDUFA6	40811475	40816834	2	15	0	0	[allele-specific-expression]	--	--
22	NM_001135862	PHF21B	43655708	43784473	8	128	58	0	[allele-specific-expression]	--	--
22	NM_025225	PNPLA3	42650951	42674781	2	10	0	0.001	[allele-specific-expression]	--	--
22	NM_006860	RABL4	35484200	35502060	1	12	0	0.0002	[allele-specific-expression]	--	--
22	NM_003073	SMARCB1	22459149	22506705	3	21	1	0	[allele-specific-expression]	--	--
22	NM_004599	SREBF2	40559051	40632321	1	11	0	0.0005	[allele-specific-expression]	--	--
22	NM_001135774	SYN3	31238539	31784377	7	25	8	0.0023	[allele-specific-expression]	--	--
22	NM_001035247	UFD1L	17817463	17846738	1	11	0	0.0005	[allele-specific-expression]	--	--
X	NM_198279	CXorf23	19844038	19898303	1	9	0	0.002	[allele-specific-expression]	--	--
X	NM_032512	PDZD4	152720816	152749197	1	31	1	0	[allele-specific-expression]	--	--
X	NM_001164803	RBMX	135779018	135790605	2	114	1	0	[allele-specific-expression]	--	--
X	NM_017752	TBC1D8B	105932574	106006033	1	9	0	0.002	[allele-specific-expression]	--	--
Y	NR_001543	TTTY14	19553972	19698690	2	552	0	0	[allele-specific-expression]	--	--
Y	NM_004654	USP9Y	13322553	13482162	1	20	1	0	[allele-specific-expression]	--	--
Y	NM_007125	UTY	13869656	14101944	1	14	0	0.0001	[allele-specific-expression]	--	--
