# Supplementary material for: A comparative analysis of DNA methylation across human embryonic stem cell lines
Source: Genome Biol. 2011 Jul 6;12(7):R62. doi: 10.1186/gb-2011-12-7-r62 (PMC3218824; doi:10.1186/gb-2011-12-7-r62)
Supplement: Additional file 4 — Supplementary Table S4. List of 75 imprinted genes from the literature. [file gb-2011-12-7-r62-S4.XLS]

## Sheet: Formatted-Otago-human-69-imprin
Imprinted genes	alias	Description
ARHI		See Yu et al. (1999); Luo et al. (2001)
ATP10A	ATP10C	ATP10A (ATPase, Class V, type 10A; aminophospholipid-transporting ATPase, ATP10C) shows preferential maternal expression in human brain and lymphoblasts. It is 400 kb distal to UBE3A (Meguro M et al, 2001, Herzing LBK et al, 2001).
AWT1	WT1	WT1 (Wilms tumour 1, a zinc finger protein). An alternative transcript of WT1, AWT1, is reported to be paternally expressed in kidney, together with the WT1 antisense transcript. Although monoallelic expression was clearly demonstrated, paternal expression was only demonstrated in one normal kidney sample, and was inferred from continued expression in two Wilms tumours with loss of heterozygosity…
BLCAP	BC10	BLCAP (Bladder cancer associated protein, BC10) is imprinted in the human and mouse brain (Schulz R et al, 2009). Human BLCAP has at least four transcripts. BLCAP_V1 transcripts were predominantly from the maternal allele whereas BLCAP_V2a transcript was exclusively from the paternal allele.
C15orf2		C15orf2 is located 149 kb upstream of SNRPN. In one sample C15orf2 was monoallelically expressed in fetal brain and expressed from the paternal allele (Wawrzik M et al, 2010). The C15orf2 protein was present in several regions of the adult brain including the hypothalamus. An orthologous gene is not present in mice.
C19MC		C19MC is the largest human microRNA gene cluster discovered to date. This 100-kb long cluster consists of 46 tandemly repeated, primate-specific pre-miRNA genes.(Bortolin-Cavaille, M. L et al, 2009). C19MC is preferentially expressed from the paternally inherited chromosome in the placenta. This is an important addition to the list of imprinted repeated small RNA clusters (Noguer-Dance, M et al, …
CALCR		Transcripts from CALCR (calcitonin receptor) were detected only from the maternal allele in human-mouse monochromosomal hybrids (Okita C et al, 2003). In mouse, Calcr is preferentially expressed from the maternal allele in brain.
CDKN1C	p57KIP2	CDKN1C (a cyclin-dependent kinase inhibitor, p57KIP2) is maternally expressed in humans and mouse. It is completely imprinted in mouse (Hatada I et al, 1995) but only partially in humans (Matsuoka S et al, 1996; Chung WY et al, 1996; Taniguchi T et al, 1997). Silencing of this transcript in persons with Beckwith-Wiedemann syndrome appears to be associated with loss of maternal methylation at the …
COPG2		The gamma2 subunit of the coatomer protein complex (COPG2) is immediately adjacent to MEST and was reported to be expressed from the paternal allele in most fetal tissues, but biallelically in fetal brain and liver and in adult blood (Blagitko N et al, 1999). Others found biallelic expression of COPG2 in all fetal tissues and in adult blood lymphocytes (Yamasaki K et al, 2000). Yamasaki et al sug…
COPG2IT1	MIT1,CIT1	COPG2IT1 (coatomer protein complex, subunit gamma 2, intronic transcript, MIT1, CIT1) was expressed from the paternal allele in all fetal tissues examined, but showed biallelic expression in adult blood (Yamasaki K et al, 2000). COPG2IT1 is located in intron 20 of COPG2 and is an antisense transcript. The mouse orthologue of COPG2IT1 is Copg2as2 (Mit1/Lb9). Transcripts corresponding to COPG2IT1 d…
CPA4		CPA4 (carboxypeptidase A4) was preferentially expressed from the maternal allele in several fetal tissues, but not in fetal brain (Kayashima T et al, 2003). Bentley et al showed allelic imbalance in 6 to 7 of nine fetuses, and in three cases the preferentially expressed allele could be identified as maternal (Bentley L et al 2003).
DIRAS3	ARHI,NOEY2	IRAS3 (DIRAS family, GTP-binding RAS-like 3, ARHI, NOEY2) is a ras-related gene which acts as a growth regulator in ovarian and breast cancers (Yuan J, et al 2003). It is reported to be paternally expressed and maternally 'imprinted' (Yu Y et al 1999). However the data are minimal. Monoallelic expression was detected in 4/4 informative samples which included two cancer cell lines, one ovarian sur…
DLGAP2		LGAP2 (discs, large (Drosophila) homolog-associated protein 2; a membrane associated guanylate kinase) was paternally expressed in 8 fetal testes. All 4 isoforms were imprinted but isoforms 24 and 26 showed "some evidence of imprinting relaxation" in 1 of 6, and 2 of 8 samples respectively (Luedi PP et al, 2007). DLGAP2 was not imprinted in fetal whole brain.
DLK1	PEG9	LK1 (delta, Drosophila, homolog-like 1; PEG9) encodes a transmembrane protein, and is paternally expressed. It is adjacent to the reciprocally imprinted, maternally expressed gene MEG3 (GTL2) (Wylie AA et al, 2000, Kobayashi S et al, 2000).
DLX5		See Okita et al. (2003)
GNAS1	alpha,NESP55,XLalphas,SANGGNAS1-AS	The GNAS1 gene contains three imprinted protein-coding transcripts, one non-coding transcript and one imprinted antisense transcript.
GRB10	MEG1	GRB10 (Growth factor receptor-bound protein 10, MEG1). Blagitko N et al, 2000 reported paternal-specific expression of the beta, gamma1, gamma5, gamma6, epsilon and delta isoforms of GRB10 in fetal brain but maternal-specific expression of the gamma1 isoform in fetal muscle (gamma2 was biallelic in muscle). Hitchins MP et al, 2001 observed preferential paternal expression of GRB10 specifically in…
H19	miR-675	H19 is maternally expressed in humans and mouse. The gene product is an abundant untranslated RNA. An imprint-control region (ICR) 2-4.4 kb upstream of H19 controls the imprinting of IGF2. The unmethylated maternal allele has binding sites for CTCF that prevents access of the enhancers to IGF2 (Rachmilewitz J, et al 1992; Rainier S et al, 1993; Zhang Y et al, 1992; Frevel M et al, 1999 [for DMR b…
H73492	Hs.268983provisional	A transcript, H73492, that had been assigned, in error, to the PWS/AS critical region (D15S1035-D15S165), showed preferential paternal expression in monochromosomal mouse A9 hybrids retaining either a paternal or maternal copy of human chromosome 15 (Meguro M et al, 2001). H73492 exists in two copies within a large recent segmental duplication (Riley B et al, 2002).
HYMAI		HYMAI (hydatidiform mole associated and imprinted) is a non-coding RNA transcript that is expressed only from the paternal chromosome. It overlaps exon 1 of the imprinted gene PLAGL1 (ZAC) and shares the same DMR (Arima T et al, 2000; Arima T et al, 2001). Imprinting has been confirmed in monochromosomal hybrids (Inoue J et al, 2001).
IGF2		IGF2 (Insulin-like growth factor 2, a fetal growth factor) is paternally expressed in humans and rodents. Expression is not imprinted in the choroid plexus, leptomeninges, brain, bone marrow, adult human liver and chondrocytes. Its imprinting is under the control of enhancers upstream of the H19 locus (Rainier S, 1993; Ogawa O, 1993; Ohlsson R, 1993). Analysis of imprinting of IGF2 in peripheral …
IGF2AS	PEG8	IGF2AS (PEG8) is a paternally expressed antisense transcript from the IGF2 locus. It has 3 exons, starts in intron 4 and ends in intron 2 of IGF2 (Okutsu T et al, 2000). Its promoter overlaps a large CpG island that is unmethylated in human kidney (Sullivan M et al, 1999).
IGF2R	M6PR	IGF2R (Insulin-like growth factor II receptor; mannose 6-phosphate receptor, cation independent) is maternally expressed in several mammalian species but there are conflicting data from humans. Monk D et al (2006) found monoallelic expression in 3 of 8 informative term placental samples (maternal expression could be confirmed in two). Polymorphic imprinting of IGF2R was previously reported in hum…
INPP5F		INPP5F_V2 (inositol polyphosphate-5-phosphatase F, isoform 2) was exclusively expressed from the paternal allele in fetal brain, heart and tongue in one informative fetus, and monoallelically expressed in two additional fetuses (same tissues). its promoter shows germline maternal methylation (Wood AJ et al, 2007). Mouse Inpp5f_v2 is also imprinted and paternally expressed. INPP5F_V2 is a retrogen…
INS		Monoallelic expression of INS was observed in six human yolk sacs and in two the expressed allele could be identified as paternal (Moore GE et al, 2001). INS is paternally expressed in mouse yolk sac, but not imprinted in human or mouse pancreas (Giddings SJ et al, 1994; Bennett ST et al, 1995). Insulin has been suspected to be imprinted in humans since the susceptibility to Type 1 diabetes may b…
IPW		See Wevrick et al. (1994)
ITUP1	MIM1,MIMT1,IMPO1	ITUP1 (imprinted transcript 1 upstream of PEG3, IMPO1, imprinted transcript variant1-L, MIM1, MIMT1), showed exclusive paternal expression in cultured lymphoblasts from four persons, monoallelic expression in five of five brain tissues and expression from paternal, but not maternal alleles, in mouse A9 hybrids containing human chromosome 19 (Maegawa S et al, 2004).
KCNK9		KCNK9 (potassium channel, subfamily K, member 9) is expressed predominantly in the brain. It showed strict or predominant monoallelic expression in 7 heterozygous human fetal brain samples. Maternal expression could be demonstrated in two cases (Ruf D et al, 2007). Luedi PP et al (2007) found exclusive maternal expression in 9 fetal brains (gestation 63-98 d). Barel O et al. (2008) described a ki…
KCNQ1	KvLQT1	KCNQ1, KvLQT1 (potassium channel involved in long QT syndrome) is maternally expressed in humans and in mouse embryos. Its expression is imprinted in several tissues but not in the heart (Lee MP et al, 1997). A paternally-expressed antisense transcript has been reported (see KCNQ1OT1/LIT1).
KCNQ1DN	BWRT	KCNQ1DN (KCNQ1 downstream neighbour) is located between CDKN1C and KCNQ1, is imprinted and maternally expressed (Xin Z et al, 2000). It encodes a putative protein (BWRT) of 68 amino acids.
KCNQ1OT1	LIT1,KvLQT1-AS,KvDMR1	KCNQ1OT1 (LIT1) is a paternally expressed antisense transcript originating in intron 10 of KCNQ1. It is associated with a maternally methylated CpG island (KvDMR1)(Beatty L et al, 2006 [for DMR boundaries]). KCNQ1OT1 is biallelically expressed in some cases of BWS (Lee MP et al, 1999; Smilinich NJ et al, 1999; Mitsuya K et al, 1999).
KLF14		KLF14 (Kr√ºppel-like factor 14) is a maternally expressed intronless transcription factor located telomeric of COPG2 (Parker-Katiraee L et al, 2007).
L3MBTL		L3MBTL (l(3)mbt-like, a polycomb group protein) is monoallelically expressed. Two associated CpG islands showed monoallelic methylation. Exclusive paternal expression was observed in 5 persons from 2 families (Li J et al, 2004).
LRRTM1		LRRTM1 (leucine rich repeat transmembrane neuronal 1) is reported to be imprinted with suppression of the maternal allele. LRRTM1 expression was detected in three A9 hybrid cell lines containing paternal chromosome 2 but not in three lines containing maternal chromosome 2. Monoallelic paternal expression was found in 4 of 4 unrelated EBV-transformed lymphoblastoid cell lines, and in 3 of 18 post-…
MAGEL2	NDNL1	MAGEL2 (a member of the MAGE gene superfamily) is expressed exclusively from the paternal allele in adult brain and fibroblasts (Boccaccio I et al, 1999; Lee S et al, 2000).
MEG3	GTL2	MEG3 (GTL2, maternally expressed gene 3) is maternally expressed (Miyoshi N et al, 2000). It encodes a nontranslated RNA. MEG3 and the adjacent gene DLK1 are reciprocally imprinted and the regions shows structural similarities to IGF2/H19 (Wylie AA et al, 2000).
MEST	PEG1	MEST (Mesoderm-specific transcript / Paternally expressed gene 1, member of the alpha/beta hydroxylase fold family) is paternally expressed in human fetal tissues (Kobayashi S et al, 1997). There are two splice variants and initially only one (isoform 1) was shown to be imprinted (Kosaki K et al, 2000). Subsequently, preferential expression of the paternal allele of isoform 2 has been demonstrate…
MESTIT1	PEG1-AS	MESTIT1 (PEG1-AS) is a 4.2 kb antisense transcript, located between the P1 and P2 promoters of MEST. It is expressed in multiple fetal tissues and is paternally expressed in all tissues examined (Li T et al, 2002; Nakabayashi K et al, 2002).
miR134	DLK1-GTL2	The brain-specific microRNA miR-134 lies within the DLK1-GTL2 imprinted domain and is thought to regulate localised translation of Limk1 mRNA, which encodes a regulator for the size of dendritic spines in neurons, based on observations in the rat (Schratt GM et al, 2006). Limk1 translation is reversible by BDNF. See Royo H et al, 2008 for a review.
MIR483	hsa-mir-483	MIR483 (hsa-mir-483) is located within intron 7 of IGF2 (Fu H et al, 2005). The mature form, miR-483-3p, is overexpressed in Wilms tumours, as well as in 30% of colon, breast and liver cancers (Veronese A et al, 2010). It has been proposed that miR-483-3p may protect cells from apoptosis (Veronese A et al, 2010).
MKRN3	ZNF127	MKRN3 (Makorin3/ZNF127) is paternally expressed and putatively encodes a 505 amino acid polypeptide-containing zinc-finger motif (Jong MTC et al 1999; Glenn CC et al, 1997; Glenn CC et al, 1993; Driscoll DJ et al, 1992). An antisense transcript ZNF127AS (FNZ127, DN34) has been reported but its imprinting status is not yet known (Jong MTC et al, 1999): the mouse homologue Zfp127as is reported to b…
NAP1L5	DRLM	NAP1L5 (nucleosome assembly protein 1-like 5) was exclusively expressed from the paternal allele in fetal brain, heart and tongue in one informative fetus, and monoallelically expressed in two additional fetuses (same tissues) (Wood AJ et al, 2007). Nap1l5 (nucleosome assembly protein 1 - like 5) is also imprinted (paternally expressed) in mice (Smith RJ et al, 2003). Based on the position of the…
NDN		NDN (Necdin (mouse) homologue) is paternally expressed in brain (human and mouse) and fibroblasts. It is expressed in differentiated neurones (MacDonald HR et al, 1997; Jay P et al, 1997; Watrin F et al, 1997).
NESP55		See Hayward et al. (1998)
NLRP2		NLR family, pyrin domain containing 2 (NLRP2) encodes a component of the inflammasome (Drenth JP et al, 2006). By pyrosequencing analysis, NLRP2 showed subtle but consistent preferential expression of the maternal allele in 5 of 8 placentas, and in heart and kidney from two fetuses (Bjornsson HT et al, 2008).
NNAT	Neuronatin	NNAT (Neuronatin) is transcribed specifically from the paternal allele in fetal brain (the only tissue from which expression could be detected). A 1.8-kb CpG island in its promoter region exhibits differential maternal methylation in all tissues examined (Evans HK et al, 2001. NNAT is also the first identified eutherian-specific imprinted gene(Evans HK et al, 2005).
OSBPL5	OBPH1	OSBPL5 (Oxysterol binding protein-like 5, OBPH1) shows predominant maternal expression in the placenta but biallelic expression in fetal and newborn organs. These results suggest that the 11p15 imprinted region extends to OSBPL5. Identical results were achieved in mouse samples (Higashimoto K, et al. 2002)
PEG10		PEG10 (paternally expressed gene 10) is paternally expressed and is located next to SGCE which also shows evidence of paternal expression. PEG10 is a Sushi-ichi retrotransposon-derived gene with two predicted open reading frames similar to viral Gag and Pol proteins (Ono R, et al. 2001) and contains one intron. PEG10 is highly conserved amongst mammals, and mouse Peg10 and Sgce are also paternall…
PEG3	ZIM2	PEG3 and ZIM2 (PEG3-beta isoform) are paternally expressed in a wide variety of fetal and adult tissues (Murphy SK et al, 2001; van den Veyver IB et al, 2001).
PHLDA2	TSSC3,IPL,BWR1C	PHLDA2 (pleckstrin homology-like domain, family A, member 2, TSSC3, IPL) shows maternal expression with relative repression of the paternal allele. It is expressed in placenta and most fetal tissues and is homologous to mouse apoptosis promoting gene TDAG51 (Qian N et al, 1997; Lee MP et al, 1998).
PiRNAs		PiRNAs (Piwi-interacting RNAs) at 14q32 (DLK1-GTL2) are homologous with several human 14q(I) and 14(II) C/D RNA sequences (Royo H et al, 2008). No similar piRNAs have been identified at the syntenic region in rodent.
PLAGL1	ZAC,LOT1	PLAGL1 (ZAC, LOT1 pleomorphic adenoma of the salivary gland gene like 1; zinc finger protein which regulates apoptosis and cell cycle arrest ) is expressed exclusively from the paternal allele in a most tissues. Monoallelic expression has been observed in human placenta (Kamiya M et al, 2000; Arima T et al, 2001) in six human fetal tissues (heart, kidney, muscle, spinal cord, adrenal gland and lu…
PPP1R9A	neurabin-I	PPP1R9A shows similarity to neurabin, a rat protein first discovered as an actin filament binding protein and subsequently shown to regulate synapse formation in vitro and be specifically expressed in neural tissues. PPP1R9A is preferentially or exclusively maternally expressed in fetal muscle, eye and placenta, but is biallelically expressed in other tissues (Nakabayashi K et al, 2004). In term …
PRIM2	PRIM2A	PRIM2 (PRIM2A, primase, polypeptide 2) was monoallelically expressed from the maternal allele in lymphoblast cell lines from 9 children in two CEPH pedigrees. Four other heterozygotes showed monoallelic expression (Pant PV et al, 2006).
PSIMCT-1	MCTS2,MCTS1pseudogene	PSIMCT-1 (MCTS1 pseudogene; referred to as MCTS2 (malignant T cell amplified sequence 2) by Wood et al.) was exclusively expressed from the paternal allele in fetal brain, heart and tongue in one informative fetus, and monoallelically expressed in two additional fetuses (same tissues) (Wood AJ et al, 2007). Mouse Mcts2 is also imprinted and paternally expressed.
PWRN1		PWRN1 (prader-willi region non-protein-coding RNA 1), which is located 265 kb upstream of SNRPN, was biallelically expressed in testis and kidney, but monoallelically in 2 fetal brains. Parent-of-origin could not be determined (Buiting K et al, 2007).
RB1		Transcript 2B of RB1 is imprinted and paternally expressed whereas the main RB1 transcript shows preferential maternal expression (Kanber D et al, 2009). A DMR within a 1.2 kb CpG island (CpG 85) within intron 2 of RB1 is derived from a retrotransposition of part of exon 3 and exon 4 of the KIAA0649 gene. In 5 individuals this CpG island was methylated on the maternal allele and unmethylated on t…
SGCE	epsilon-sarcoglycan	SGCE has been demonstrated to be maternally methylated in peripheral blood leukocytes and in UPD7 cell lines only a weak RT-PCR signal was observed in matUPD7 whereas a strong signal was seen in patUPD7 lines suggesting preferential paternal expression (Grabowski M et al. 2003). SGCE is involved in dystrophin-associated glycoprotein assembly in striated muscles and is associated with myoclonus dy…
SLC22A18	BWR1A,BWSCR1A,HET,IMPT1,ITM,ORCTL2,SLC22A1L,TSSC5	SLC22A18 (solute carrier family 22 (organic cation transporter), member 18, BWR1A, BWSCR1A, HET, IMPT1, ITM, ORCTL2, SLC22A1L, TSSC5) is relatively repressed on the paternal allele in some tissues (Dao D et al, 1998; Cooper PR et al, 1998; Schwienbacher C et al, 1998; Lee MP et al, 1998).
SLC22A1L		See Dao et al. (1998); Cooper et al. (1998a)
SLC22A1LS	SLC22A1LS,BWR1B,BWSCR1B,ORCTL2S	SLC22A18AS (solute carrier family 22 (organic cation transporter), member 18 antisense; SLC22A1LS; BWR1B; BWSCR1B; ORCTL2S), showed monoallelic expression in multiple tissues from 2 spontaneously aborted fetuses. The parental origin of the expressed allele could be determined in one fetus. It was maternally expressed (Bajaj V et al, 2004).
SLC22A2		SLC22A2 is reported to be polymorphically imprinted. Among 18 term placenta samples, 5 showed monoallelic expression and of these 4 were shown to be maternally expressed (Monk D et al, 2006). SLC22A2 and IGF2R imprinting was concordant within samples. In 4 samples that were informative for both genes: in 2 samples both genes were maternally expressed whereas in 2 other samples they were biallelic…
SLC22A3		SLC22A3 is reported to be imprinted in first trimester placentae (the number of samples is not clear), but not in fetal tissues, nor in term placenta (Monk D et al, 2006).
SMPD1
SNURF	HBII-436,SNORD64HBII-13,SNORD108HBII-437,SNORD109AHBII438A,SNORD116@PWCR1;HBII-85,SNORD115@HBII-52,SNORD109BHBII438B,UBE3A-ASincl.IPW,PAR-SN,PAR1,PAR5,SNRPN,SNORD107	The SNURF-SNRPN transcript extends from SNURF to UBE3A (antisense) and spans 460 kb and 148 exons (Nicholls RD et al, 2001; Runte M et al, 2001). It is exclusively paternally expressed and contains:
TCEB3C	ElonginA3	TCEB3C (TCEB3L2, Elongin A3, transcription elongation factor B polypeptide 3C) showed monoallelic maternal expression in fetal lung, brain and spinal cord, incomplete preferential maternal expression in 2 of 3 fetal kidneys, and biallelic expression in intestine and liver (Strichman-Almashanu LZ et al, 2002).
TFPI2		TFPI2 (tissue factor pathway inhibitor 2) expression was restricted to the placenta. Maternal-specific expression was observed in 4 of 8 first trimester placenta samples (8-14 weeks gestation). The remaining 4 showed biallelical expression, suggestive of either polymorphic imprinting or cell-type specific imprinting in a tissue containing multiple cell types (Monk D et al, (2008)).
TP73		TP73 (tumour protein p73) was reported to be maternally expressed in blood and some neuroblastoma cell lines (Kaghad M et al, 1997). Maternal expression has been confirmed in fetal pancreas and thymus and in adult normal kidney and oesophagus (Mai M et al, 1998; Cai YC et al, 2000). Monoallelic expression was confirmed in peripheral blood (Martinez-Delgado et al, 2002) and in 3 of 4 fetal brains,…
UBE3A		UBE3A (ubiquitin protein ligase E3A) is maternally expressed in human and mouse brain, but is biallelically expressed in other tissues. This gene is mutated in some cases of Angelman syndrome, deleted in others (60-70%), and affected by paternal UPD in others (Rougeulle C et al, 1997; Vu TH et al, 1997). UBE3A has a downstream transcript which shows predominant maternal expression (Rougeulle C et…
W89101		W89101, a singleton EST 285 kb upstream of SNRPN showed consistent preferential paternal expression from mouse A9 hybrid cells that contained either a single paternal or single maternal chromosome 15 (Meguro M et al, 2001).
WIF1		WIF1 (WNT inhibitory factor 1) showed monoallelic methylation in villi from 12 first trimester human placentas. In three the methylated allele could be identified as maternal. Monoallelic transcription was reported to be from the paternal allele, but data from only one case is presented (Guilleret I et al, 2009).
WT1		Monoallelic expression of WT1 antisense transcripts along with differential methylation of the antisense regulatory region suggests that WT1-AS may be imprinted. Paternal expression was documented in one case (Malik K et al, 2000; Dallosso AR et al, 2004). Monoallelic expression of WT1-AS the putatively imprinted AWT1 appear to be controlled by a DMR in intron 1 referred to as ARR (at +2043 - 289…
ZNF215		ZNF215 is a zinc finger gene 3.9 Mb centromeric of OSBPL5 the most centromeric of the imprinted genes in the KCNQ1 imprinting cluster on 11p15.5. It has five alternatively spliced isoforms, two of which were preferentially expressed from the maternal allele in tissues from two fetuses (SSCP analysis of nested RT-PCR products) (Alders M et al, 2000).
ZNF331	ZNF463provisionalevidence	ZNF331 (ZNF463; zinc finger protein 331) was maternally expressed in lymphoblastoid cell lines from five children in a single CEPH family. Six unrelated individuals showed monoallelic expression of SNPs in the 3' end of ZNF331, but biallelic expression of SNP in the 5' UTR (Pant PV et al, 2006). In contrast the same group later reported a pattern of differential allelic expression that was sugges…
ZNF597	FLJ33071	ZNF597 (FLJ33071; zinc finger protein 597) was predominantly expressed from the maternal allele in lymphoblast cell lines from 10 informative children in two CEPH families. It was monoallelically expressed in blood from 5 unrelated individuals (Pant PV et al, 2006).
