# Supplementary material for: A comparative analysis of DNA methylation across human embryonic stem cell lines
Source: Genome Biol. 2011 Jul 6;12(7):R62. doi: 10.1186/gb-2011-12-7-r62 (PMC3218824; doi:10.1186/gb-2011-12-7-r62)
Supplement: Additional file 5 — Supplementary Table S5. List of the 110 genes that are enriched with differentially methylated CG sites in at least one cell line. [file gb-2011-12-7-r62-S5.XLS]

chromosome	RefGene	alias	H1 cell line	HSF1 cell line	H9 cell line	imprinting
1	NM_007221	PMF1	diff.-methylated-H1	--	--	--
1	NR_026567	ESPNP	--	diff.-methylated-HSF1	diff.-methylated-H9	--
1	NM_005717	ARPC5	--	diff.-methylated-HSF1	--	--
1	NM_014644	PDE4DIP	--	diff.-methylated-HSF1	--	--
1	NM_032752	ZNF496	--	diff.-methylated-HSF1	--	--
1	NM_005747	CELA3A	--	diff.-methylated-HSF1	--	--
1	NM_145345	UBXN11	--	diff.-methylated-HSF1	--	--
1	NM_017821	RHBDL2	--	diff.-methylated-HSF1	--	--
2	NR_027020	NCRNA00164	diff.-methylated-H1	diff.-methylated-HSF1	diff.-methylated-H9	--
2	NR_015424	FLJ40330	diff.-methylated-H1	--	--	--
2	NM_018557	LRP1B	--	diff.-methylated-HSF1	diff.-methylated-H9	--
2	NM_017933	PID1	--	diff.-methylated-HSF1	--	--
2	NM_002299	LCT	--	diff.-methylated-HSF1	--	--
3	NM_001128223	ZNF717	diff.-methylated-H1	diff.-methylated-HSF1	--	--
3	NM_032682	FOXP1	--	diff.-methylated-HSF1	--	--
3	NM_145166	ZBTB47	--	diff.-methylated-HSF1	--	--
3	NM_130808	CPNE4	--	diff.-methylated-HSF1	--	--
3	NM_199443	USP4	--	diff.-methylated-HSF1	--	--
4	NM_004477	FRG1	--	diff.-methylated-HSF1	diff.-methylated-H9	--
4	NM_001510	GRID2	--	diff.-methylated-HSF1	--	--
4	NM_001040159	SPOCK3	--	diff.-methylated-HSF1	--	--
4	NM_177998	OTOP1	--	--	diff.-methylated-H9	--
5	NR_027026	LOC728411	diff.-methylated-H1	--	--	--
5	NM_001085377	MCC	--	diff.-methylated-HSF1	--	--
5	NM_001080479	RGNEF	--	diff.-methylated-HSF1	--	--
5	NM_020747	ZNF608	--	diff.-methylated-HSF1	--	--
6	NM_000947	PRIM2	diff.-methylated-H1	diff.-methylated-HSF1	diff.-methylated-H9	[imprinted]
6	NM_030651	PRRT1	--	diff.-methylated-HSF1	--	--
6	NM_005907	MAN1A1	--	diff.-methylated-HSF1	--	--
6	NM_145169	SFT2D1	--	--	diff.-methylated-H9	--
6	NM_033125	SLC22A16	--	--	diff.-methylated-H9	--
6	NM_001135648	PTPRK	--	--	diff.-methylated-H9	--
7	NM_170606	MLL3	diff.-methylated-H1	diff.-methylated-HSF1	diff.-methylated-H9	--
7	NM_031468	CALN1	--	diff.-methylated-HSF1	--	--
7	NM_007252	POU6F2	--	diff.-methylated-HSF1	--	--
7	NM_013321	SNX8	--	diff.-methylated-HSF1	--	--
7	NM_199136	C7orf46	--	diff.-methylated-HSF1	--	--
7	NM_194300	CCDC129	--	diff.-methylated-HSF1	--	--
7	NM_014141	CNTNAP2	--	diff.-methylated-HSF1	--	--
7	NM_000905	NPY	--	--	diff.-methylated-H9	--
8	NM_004430	EGR3	--	diff.-methylated-HSF1	--	--
8	NM_145004	ADAM32	--	diff.-methylated-HSF1	--	--
8	NM_033225	CSMD1	--	diff.-methylated-HSF1	--	--
8	NM_173688	NKAIN3	--	diff.-methylated-HSF1	--	--
8	NM_138465	GLI4	--	--	diff.-methylated-H9	--
9	NM_003671	CDC14B	--	diff.-methylated-HSF1	--	--
9	NM_138691	TMC1	--	diff.-methylated-HSF1	--	--
9	NM_152570	LINGO2	--	diff.-methylated-HSF1	--	--
9	NM_000718	CACNA1B	--	diff.-methylated-HSF1	--	--
9	NM_001004125	TUSC1	--	--	diff.-methylated-H9	--
9	NM_015239	AGTPBP1	--	--	diff.-methylated-H9	--
10	NM_145235	FANK1	diff.-methylated-H1	--	--	--
10	NM_024756	MMRN2	--	diff.-methylated-HSF1	--	--
10	NM_005396	PNLIPRP2	--	diff.-methylated-HSF1	--	--
10	NM_001166244	HPSE2	--	diff.-methylated-HSF1	--	--
10	NM_002627	PFKP	--	diff.-methylated-HSF1	--	--
10	NM_015045	WAPAL	--	--	diff.-methylated-H9	--
11	NM_015055	SWAP70	--	diff.-methylated-HSF1	--	--
11	NR_024249	LOC645332	--	diff.-methylated-HSF1	--	--
11	NM_178443	FERMT3	--	diff.-methylated-HSF1	--	--
12	NR_024420	LOC389634	--	diff.-methylated-HSF1	--	--
13	NM_004466	GPC5	--	diff.-methylated-HSF1	--	--
13	NM_006573	TNFSF13B	--	diff.-methylated-HSF1	--	--
13	NM_002015	FOXO1	--	diff.-methylated-HSF1	--	--
13	NM_003749	IRS2	--	--	diff.-methylated-H9	--
14	NM_000953	PTGDR	--	diff.-methylated-HSF1	--	--
14	NM_004755	RPS6KA5	--	diff.-methylated-HSF1	--	--
14	NM_004434	EML1	--	diff.-methylated-HSF1	--	--
14	NM_001079537	TRAPPC6B	--	diff.-methylated-HSF1	--	--
14	NM_172365	C14orf50	--	--	diff.-methylated-H9	--
15	NR_002824	HERC2P2	--	diff.-methylated-HSF1	--	--
15	NM_001130010	C15orf41	--	diff.-methylated-HSF1	--	--
16	NM_016373	WWOX	--	diff.-methylated-HSF1	--	--
16	NM_032821	HYDIN	--	diff.-methylated-HSF1	--	--
16	NM_018723	A2BP1	--	diff.-methylated-HSF1	--	--
16	NM_017839	LPCAT2	--	--	diff.-methylated-H9	--
17	NM_145109	MAP2K3	diff.-methylated-H1	diff.-methylated-HSF1	diff.-methylated-H9	--
17	NM_021012	KCNJ12	--	diff.-methylated-HSF1	diff.-methylated-H9	--
17	NM_000676	ADORA2B	--	diff.-methylated-HSF1	--	--
17	NM_001004306	CCDC144NL	--	diff.-methylated-HSF1	--	--
17	NM_022463	NXN	--	diff.-methylated-HSF1	--	--
17	NM_152598	10-Mar	--	diff.-methylated-HSF1	--	--
17	NM_018714	COG1	--	diff.-methylated-HSF1	--	--
17	NM_014740	EIF4A3	--	diff.-methylated-HSF1	--	--
18	NM_031422	CHST9	--	diff.-methylated-HSF1	--	--
19	NM_001101391	LINGO3	--	diff.-methylated-HSF1	--	--
19	NM_033643	RPL36	--	diff.-methylated-HSF1	--	--
19	NM_001079817	INSR	--	diff.-methylated-HSF1	--	--
19	NM_198969	AES	--	diff.-methylated-HSF1	--	--
19	NM_012314	KIR2DS4	--	diff.-methylated-HSF1	--	--
19	NM_153443	KIR3DL3	--	--	diff.-methylated-H9	--
20	NR_003579	FRG1B	diff.-methylated-H1	--	diff.-methylated-H9	--
20	NR_030386	MIR663	diff.-methylated-H1	--	--	--
20	NM_133170	PTPRT	--	diff.-methylated-HSF1	--	--
20	NM_033089	ZCCHC3	--	diff.-methylated-HSF1	--	--
20	NM_007367	RALY	--	diff.-methylated-HSF1	--	--
20	NM_000744	CHRNA4	--	diff.-methylated-HSF1	--	--
20	NM_053041	COMMD7	--	diff.-methylated-HSF1	--	--
20	NM_153269	C20orf96	--	--	diff.-methylated-H9	--
21	NM_001080444	IGSF5	--	diff.-methylated-HSF1	--	--
X	NM_018486	HDAC8	--	diff.-methylated-HSF1	--	--
X	NR_027621	FHL1	--	--	diff.-methylated-H9	--
X	NM_003604	IRS4	--	--	diff.-methylated-H9	--
X	NM_001039591	USP9X	--	--	diff.-methylated-H9	--
X	NM_001105576	ANKRD58	--	--	diff.-methylated-H9	--
X	NM_001042749	STAG2	--	--	diff.-methylated-H9	--
X	NM_012084	GLUD2	--	--	diff.-methylated-H9	--
X	NM_024863	TCEAL4	--	--	diff.-methylated-H9	--
X	NM_153183	NUDT10	--	--	diff.-methylated-H9	--
X	NM_145305	SLC25A43	--	--	diff.-methylated-H9	--
