# Supplementary material for: A comparative analysis of DNA methylation across human embryonic stem cell lines
Source: Genome Biol. 2011 Jul 6;12(7):R62. doi: 10.1186/gb-2011-12-7-r62 (PMC3218824; doi:10.1186/gb-2011-12-7-r62)
Supplement: Additional file 6 — Supplementary Table S6. List of motifs in transcription factors and the correlation coefficients between change of methylation and the associated changes of gene expression at their binding sites, and at the neighboring sequences. [file gb-2011-12-7-r62-S6.XLS]

## Sheet: Pearson-motifs (TFBS)
Correlation between the binding sites (TFBS) and the associated gene expression levels
celllines	context	motif	# sites	corr	p-value
WA09-HSF1	CG	M00738-E2F-4	4	-0.985	0.0149
HSF1-H1	CG	JASPAR_MA0091-TAL1-TCF3	6	-0.972	0.00117
WA09-HSF1	CHH	M00421-MEIS1B	5	-0.96	0.00945
WA09-HSF1	CHH	M00007-Elk-1	7	-0.932	0.00224
WA09-HSF1	CG	M00982-KROX	4	-0.926	0.0738
WA09-H1	CG	JASPAR_MA0051-IRF2	5	-0.918	0.0276
WA09-H1	CHH	M00772-IRF	4	-0.9	0.0999
WA09-H1	CG	M00956-AR	4	-0.88	0.12
WA09-H1	CHH	M00407-RSRFC4	4	-0.877	0.123
HSF1-H1	CHH	M00007-Elk-1	5	-0.875	0.0522
HSF1-H1	CG	M00929-MyoD	4	-0.866	0.134
WA09-H1	CG	JASPAR_MA0106-TP53	4	-0.846	0.154
WA09-HSF1	CHG	M00765-COUP	4	-0.839	0.161
HSF1-H1	CHG	M00965-LXR,	4	-0.835	0.165
WA09-HSF1	CG	M00143-BSAP	5	-0.833	0.08
WA09-HSF1	CG	M00134-HNF-4	5	-0.832	0.0804
HSF1-H1	CG	M00766-LXR	4	-0.813	0.187
HSF1-H1	CHG	M00250-Gfi-1	6	-0.812	0.0498
WA09-HSF1	CG	M00244-NGFI-C	4	-0.806	0.194
WA09-H1	CHG	M00453-IRF-7	5	-0.804	0.101
WA09-HSF1	CHH	M00736-E2F-1	4	-0.803	0.197
WA09-H1	CHH	M00201-C/EBP	5	-0.8	0.104
WA09-HSF1	CHH	M00420-MEIS1A	11	-0.793	0.00358
HSF1-H1	CG	M00196-Sp1	9	-0.793	0.0108
WA09-HSF1	CG	M00007-Elk-1	10	-0.792	0.00631
HSF1-H1	CG	M00174-AP-1	4	-0.789	0.211
WA09-HSF1	CHG	M00763-PPAR	6	-0.784	0.0651
WA09-HSF1	CHH	M01012-HNF3	5	-0.78	0.12
WA09-H1	CHG	M01045-AP-2alphaA	4	-0.772	0.228
WA09-HSF1	CHH	JASPAR_MA0028-ELK1	4	-0.754	0.246
HSF1-H1	CHG	M00184-MyoD	5	-0.748	0.146
WA09-HSF1	CG	M00736-E2F-1	5	-0.739	0.154
WA09-H1	CHG	M00972-IRF	8	-0.723	0.0425
HSF1-H1	CG	M00037-NF-E2	11	-0.72	0.0124
WA09-H1	CHG	M00983-MAF	10	-0.715	0.02
HSF1-H1	CHH	M00956-AR	4	-0.705	0.295
HSF1-H1	CHH	M00071-E47	4	-0.702	0.298
HSF1-H1	CG	M00514-ATF4	9	-0.695	0.0376
HSF1-H1	CHG	M01047-AP-2alphaA	6	-0.689	0.13
WA09-H1	CG	JASPAR_MA0007-Ar	5	-0.683	0.204
HSF1-H1	CG	M01067-GFI1	4	-0.68	0.32
WA09-H1	CHH	JASPAR_MA0069-Pax6	6	-0.67	0.146
WA09-HSF1	CG	M00929-MyoD	8	-0.662	0.0736
HSF1-H1	CHG	JASPAR_MA0072-RORA1	4	-0.661	0.339
WA09-HSF1	CG	M00333-ZF5	10	-0.657	0.0391
HSF1-H1	CHG	M00205-GR	4	-0.65	0.351
HSF1-H1	CG	M00517-AP-1	9	-0.649	0.0588
WA09-HSF1	CG	JASPAR_MA0106-TP53	8	-0.648	0.0824
WA09-H1	CHH	M00236-Arnt	13	-0.641	0.0181
WA09-H1	CHG	M00514-ATF4	4	-0.641	0.359
WA09-H1	CHH	M00518-PPARa	4	-0.641	0.359
WA09-H1	CHH	M00099-S8	5	-0.638	0.246
WA09-HSF1	CHH	M00641-HSF	8	-0.631	0.0935
WA09-H1	CHH	M00481-AR	6	-0.625	0.185
WA09-HSF1	CHH	M00766-LXR	4	-0.624	0.376
WA09-H1	CG	M00421-MEIS1B	7	-0.624	0.134
WA09-H1	CG	JASPAR_MA0017-NR2F1	5	-0.615	0.27
HSF1-H1	CHG	M00056-myogenin	5	-0.612	0.273
HSF1-H1	CHH	M00422-FOXJ2	6	-0.599	0.209
WA09-HSF1	CHG	JASPAR_MA0018-CREB1	6	-0.598	0.21
WA09-HSF1	CHH	M00224-STAT1	22	-0.592	0.00367
WA09-H1	CHG	M00225-STAT3	16	-0.591	0.0158
WA09-H1	CHH	M00290-Freac-2	4	-0.586	0.414
WA09-HSF1	CG	M00068-HEN1	9	-0.584	0.0984
WA09-H1	CG	M00045-E4BP4	5	-0.584	0.301
WA09-H1	CHH	JASPAR_MA0062-GABPA	9	-0.575	0.106
HSF1-H1	CHH	M00796-USF	6	-0.574	0.234
HSF1-H1	CHH	JASPAR_MA0107-RELA	4	-0.57	0.43
WA09-HSF1	CG	M00518-PPARa	5	-0.569	0.316
HSF1-H1	CG	M00034-p53	5	-0.564	0.322
WA09-HSF1	CG	M00250-Gfi-1	5	-0.562	0.324
WA09-HSF1	CHG	M00138-Oct-1	7	-0.562	0.189
HSF1-H1	CHH	M00099-S8	5	-0.558	0.329
WA09-HSF1	CHG	M00184-MyoD	4	-0.551	0.449
WA09-HSF1	CHH	M00066-Tal-1alpha	12	-0.549	0.0646
WA09-H1	CG	M00531-NERF1a	9	-0.548	0.127
WA09-H1	CHH	M00764-HNF-4	5	-0.548	0.339
HSF1-H1	CHH	M00799-Myc	10	-0.542	0.106
WA09-HSF1	CHG	M00108-NRF-2	7	-0.541	0.209
WA09-H1	CG	M00765-COUP	4	-0.532	0.468
WA09-H1	CHG	M00531-NERF1a	19	-0.531	0.0193
WA09-H1	CHG	M00187-USF	7	-0.531	0.221
WA09-HSF1	CHH	M00157-RORalpha2	6	-0.53	0.279
WA09-H1	CG	M00929-MyoD	4	-0.521	0.479
WA09-H1	CHH	M00763-PPAR	29	-0.517	0.00405
WA09-HSF1	CG	M00795-Octamer	4	-0.513	0.487
WA09-HSF1	CHG	M00113-CREB	13	-0.512	0.0735
HSF1-H1	CG	M00134-HNF-4	4	-0.507	0.493
WA09-H1	CHG	M00007-Elk-1	16	-0.503	0.0468
HSF1-H1	CHH	JASPAR_MA0113-NR3C1	11	-0.5	0.118
HSF1-H1	CHH	M00481-AR	5	-0.497	0.395
WA09-H1	CG	M00123-c-Myc	11	-0.496	0.121
WA09-HSF1	CHG	M00250-Gfi-1	4	-0.492	0.508
WA09-HSF1	CG	M00531-NERF1a	7	-0.482	0.273
WA09-HSF1	CG	M00277-Lmo2	5	-0.478	0.415
WA09-H1	CHG	M00191-ER	4	-0.478	0.522
WA09-H1	CG	M00108-NRF-2	11	-0.473	0.142
HSF1-H1	CG	M00460-STAT5A	4	-0.473	0.527
WA09-H1	CHH	JASPAR_MA0007-Ar	5	-0.472	0.422
HSF1-H1	CHH	M01036-COUPTF	5	-0.47	0.425
WA09-H1	CG	M00196-Sp1	11	-0.469	0.146
WA09-H1	CHH	M00796-USF	4	-0.467	0.533
WA09-HSF1	CHG	M00691-ATF-1	23	-0.465	0.0253
WA09-HSF1	CG	M00034-p53	8	-0.461	0.25
WA09-H1	CHH	M00925-AP-1	33	-0.454	0.00799
WA09-H1	CHH	M00765-COUP	19	-0.447	0.055
WA09-H1	CHH	M00799-Myc	9	-0.443	0.232
HSF1-H1	CHH	M00220-SREBP-1	6	-0.443	0.379
HSF1-H1	CG	JASPAR_MA0069-Pax6	4	-0.441	0.559
WA09-HSF1	CHG	M00224-STAT1	19	-0.436	0.0622
WA09-H1	CHG	M00242-PPARa	6	-0.435	0.389
WA09-H1	CG	M00528-PPAR	12	-0.433	0.159
HSF1-H1	CHH	M00972-IRF	4	-0.419	0.581
HSF1-H1	CHG	M00514-ATF4	5	-0.416	0.486
WA09-H1	CG	M00360-Pax-3	4	-0.414	0.586
HSF1-H1	CHH	M00517-AP-1	18	-0.411	0.0904
WA09-HSF1	CG	M00108-NRF-2	18	-0.407	0.0939
WA09-H1	CG	M00250-Gfi-1	7	-0.406	0.366
WA09-H1	CHH	JASPAR_MA0106-TP53	4	-0.405	0.595
WA09-H1	CHH	M00122-USF	8	-0.402	0.323
HSF1-H1	CHG	M00178-CREB	39	-0.4	0.0117
HSF1-H1	CHH	M00161-Oct-1	15	-0.399	0.141
WA09-HSF1	CHH	M00006-MEF-2	4	-0.394	0.606
WA09-HSF1	CHH	M00806-NF-1	4	-0.393	0.607
WA09-HSF1	CHH	JASPAR_MA0113-NR3C1	6	-0.388	0.447
WA09-H1	CHG	M00113-CREB	4	-0.388	0.612
HSF1-H1	CHG	M00177-CREB	61	-0.386	0.00211
WA09-H1	CHH	M00097-Pax-6	9	-0.384	0.308
HSF1-H1	CHH	M00178-CREB	26	-0.381	0.055
WA09-HSF1	CG	M00037-NF-E2	14	-0.38	0.181
WA09-H1	CHH	M00006-MEF-2	10	-0.378	0.281
WA09-H1	CHG	M00927-AP-4	22	-0.377	0.084
WA09-H1	CHH	M00065-Tal-1beta	30	-0.375	0.0414
WA09-H1	CHG	M00922-SRF	5	-0.373	0.536
WA09-HSF1	CG	M00517-AP-1	16	-0.362	0.168
WA09-H1	CHG	M00150-Brachyury	5	-0.362	0.549
HSF1-H1	CHH	JASPAR_MA0051-IRF2	8	-0.361	0.379
HSF1-H1	CHH	M00068-HEN1	4	-0.361	0.639
WA09-HSF1	CG	JASPAR_MA0091-TAL1-TCF3	6	-0.355	0.49
WA09-H1	CHG	M00056-myogenin	4	-0.353	0.647
WA09-HSF1	CHH	M00796-USF	5	-0.352	0.561
WA09-H1	CHH	JASPAR_MA0115-NR1H2-RXR	22	-0.352	0.108
WA09-H1	CHH	JASPAR_MA0017-NR2F1	20	-0.351	0.13
HSF1-H1	CHH	JASPAR_MA0007-Ar	6	-0.35	0.497
WA09-H1	CG	JASPAR_MA0114-HNF4	5	-0.347	0.567
WA09-H1	CHG	M00766-LXR	4	-0.342	0.658
HSF1-H1	CG	M00775-NF-Y	5	-0.34	0.575
WA09-H1	CG	M00762-PPAR,	5	-0.339	0.577
WA09-H1	CHH	M00517-AP-1	16	-0.337	0.202
WA09-H1	CHH	M00457-STAT5A	7	-0.336	0.461
HSF1-H1	CG	M00528-PPAR	8	-0.336	0.416
HSF1-H1	CG	M00108-NRF-2	11	-0.334	0.316
WA09-H1	CHH	M00453-IRF-7	4	-0.332	0.668
HSF1-H1	CHH	M00763-PPAR	14	-0.331	0.247
WA09-HSF1	CHH	M00065-Tal-1beta	11	-0.329	0.322
WA09-HSF1	CG	M00933-Sp1	129	-0.329	0.000143
WA09-H1	CG	M01031-HNF4	16	-0.328	0.215
WA09-H1	CHG	JASPAR_MA0017-NR2F1	6	-0.328	0.526
WA09-H1	CHG	M00460-STAT5A	19	-0.328	0.171
HSF1-H1	CG	M00920-E2F	4	-0.326	0.674
HSF1-H1	CG	M00532-RP58	21	-0.326	0.149
WA09-HSF1	CHG	M00175-AP-4	4	-0.321	0.68
WA09-H1	CG	JASPAR_MA0113-NR3C1	9	-0.318	0.404
WA09-H1	CHG	M00069-YY1	14	-0.317	0.269
WA09-HSF1	CG	M00004-c-Myb	6	-0.304	0.558
WA09-H1	CG	M00193-NF-1	17	-0.304	0.236
WA09-H1	CG	M00339-c-Ets-1	57	-0.3	0.0234
WA09-H1	CG	M00251-XBP-1	5	-0.3	0.623
WA09-H1	CHH	M01036-COUPTF	11	-0.299	0.371
WA09-H1	CHH	M01012-HNF3	22	-0.298	0.178
WA09-HSF1	CHG	M01036-COUPTF	6	-0.297	0.568
HSF1-H1	CHG	M00954-PR	6	-0.297	0.567
HSF1-H1	CHH	JASPAR_MA0119-Hox11-CTF1	11	-0.297	0.375
WA09-H1	CHG	M00175-AP-4	11	-0.295	0.379
HSF1-H1	CHH	M00771-ETS	37	-0.294	0.077
WA09-H1	CG	M00810-SRF	4	-0.293	0.707
WA09-HSF1	CHH	M00965-LXR,	6	-0.291	0.576
HSF1-H1	CHG	M00007-Elk-1	17	-0.291	0.257
WA09-HSF1	CHG	M00954-PR	5	-0.289	0.637
WA09-H1	CG	M00134-HNF-4	4	-0.287	0.713
WA09-H1	CHH	M00771-ETS	40	-0.285	0.0741
WA09-H1	CG	M00342-Oct-1	41	-0.283	0.0731
WA09-HSF1	CG	M00066-Tal-1alpha	11	-0.282	0.402
HSF1-H1	CHH	M00639-HNF-6	67	-0.282	0.0209
WA09-HSF1	CG	M00774-NF-kappaB	18	-0.28	0.26
HSF1-H1	CHG	M00956-AR	7	-0.28	0.544
WA09-H1	CHG	M00005-AP-4	13	-0.275	0.363
HSF1-H1	CHG	JASPAR_MA0114-HNF4	21	-0.274	0.229
HSF1-H1	CHH	M00953-AR	5	-0.274	0.655
WA09-HSF1	CG	M00965-LXR,	6	-0.273	0.6
HSF1-H1	CHG	M00691-ATF-1	14	-0.273	0.344
WA09-HSF1	CHG	M00955-GR	6	-0.272	0.602
WA09-HSF1	CG	M00511-ERR	29	-0.269	0.158
WA09-HSF1	CHH	M00161-Oct-1	5	-0.269	0.661
WA09-H1	CG	M00924-AP-1	7	-0.268	0.561
WA09-H1	CHG	M00771-ETS	19	-0.267	0.269
HSF1-H1	CHH	M00157-RORalpha2	12	-0.267	0.401
WA09-HSF1	CHH	JASPAR_MA0114-HNF4	30	-0.266	0.155
WA09-H1	CG	M00246-Egr-2	7	-0.265	0.566
WA09-HSF1	CHG	M00236-Arnt	7	-0.264	0.567
WA09-H1	CHG	JASPAR_MA0115-NR1H2-RXR	20	-0.262	0.264
WA09-H1	CG	M00225-STAT3	19	-0.261	0.28
WA09-H1	CHH	JASPAR_MA0107-RELA	5	-0.259	0.674
WA09-HSF1	CHH	M00763-PPAR	13	-0.254	0.403
WA09-HSF1	CHH	M00799-Myc	8	-0.253	0.545
WA09-H1	CHH	JASPAR_MA0058-MAX	80	-0.249	0.026
WA09-H1	CHH	M00121-USF	72	-0.247	0.0367
WA09-H1	CG	M00516-E2F	17	-0.245	0.344
HSF1-H1	CG	M00256-NRSF	144	-0.243	0.00338
WA09-H1	CHG	M01035-YY1	39	-0.243	0.136
WA09-HSF1	CHH	M00514-ATF4	5	-0.238	0.7
WA09-H1	CHH	M00205-GR	4	-0.238	0.762
HSF1-H1	CHH	M00460-STAT5A	17	-0.236	0.362
WA09-HSF1	CHH	M00034-p53	9	-0.235	0.543
WA09-HSF1	CHG	M00517-AP-1	30	-0.234	0.214
HSF1-H1	CG	M00007-Elk-1	5	-0.231	0.708
WA09-HSF1	CHG	M00039-CREB	89	-0.23	0.0298
HSF1-H1	CG	M00821-Nrf2	16	-0.229	0.395
WA09-H1	CHG	M00284-TCF11	15	-0.228	0.415
WA09-HSF1	CHG	M00007-Elk-1	14	-0.226	0.437
WA09-HSF1	CHH	M01031-HNF4	33	-0.225	0.207
HSF1-H1	CHG	M00973-E2A	4	-0.225	0.775
HSF1-H1	CG	M00933-Sp1	26	-0.222	0.276
WA09-H1	CHH	M00526-GCNF	126	-0.221	0.0128
HSF1-H1	CHH	M00184-MyoD	9	-0.22	0.57
WA09-HSF1	CHH	JASPAR_MA0051-IRF2	5	-0.219	0.723
HSF1-H1	CG	M00481-AR	4	-0.219	0.781
WA09-H1	CHG	M00691-ATF-1	5	-0.218	0.725
HSF1-H1	CG	M00178-CREB	122	-0.216	0.017
WA09-H1	CHH	M00178-CREB	32	-0.212	0.243
WA09-H1	CHH	M00418-TGIF	27	-0.211	0.29
WA09-HSF1	CHH	M00070-Tal-1beta	61	-0.209	0.107
HSF1-H1	CHG	M00765-COUP	7	-0.209	0.653
HSF1-H1	CG	M00965-LXR,	6	-0.208	0.693
WA09-HSF1	CG	M00113-CREB	57	-0.206	0.125
WA09-H1	CHH	M00206-HNF-1	4	-0.206	0.794
WA09-HSF1	CG	M00220-SREBP-1	14	-0.205	0.483
WA09-HSF1	CHG	M00965-LXR,	5	-0.205	0.74
WA09-HSF1	CHG	M00119-Max	44	-0.203	0.186
WA09-H1	CHH	M00068-HEN1	5	-0.202	0.745
HSF1-H1	CHH	M00925-AP-1	41	-0.202	0.205
HSF1-H1	CHG	M00775-NF-Y	23	-0.201	0.357
WA09-H1	CHG	JASPAR_MA0058-MAX	6	-0.197	0.709
WA09-H1	CHH	M00187-USF	30	-0.197	0.297
WA09-HSF1	CHH	M00220-SREBP-1	8	-0.196	0.643
HSF1-H1	CHH	M00341-GABP	8	-0.195	0.644
WA09-HSF1	CHH	M00176-AP-4	26	-0.193	0.345
HSF1-H1	CG	M00220-SREBP-1	12	-0.191	0.552
HSF1-H1	CHG	M00774-NF-kappaB	18	-0.191	0.448
HSF1-H1	CHH	M00066-Tal-1alpha	28	-0.191	0.331
WA09-HSF1	CG	M00954-PR	5	-0.19	0.76
WA09-HSF1	CG	M00403-aMEF-2	5	-0.189	0.761
WA09-HSF1	CG	M00799-Myc	24	-0.188	0.38
WA09-H1	CHH	M00460-STAT5A	23	-0.185	0.398
WA09-H1	CHH	M00930-Oct-1	16	-0.183	0.497
WA09-HSF1	CG	M00261-Olf-1	9	-0.182	0.64
WA09-H1	CHG	M00339-c-Ets-1	228	-0.181	0.00599
WA09-HSF1	CHH	M00639-HNF-6	17	-0.18	0.489
WA09-H1	CHG	M00177-CREB	61	-0.18	0.166
WA09-HSF1	CHG	M00066-Tal-1alpha	24	-0.178	0.406
WA09-H1	CHG	M00774-NF-kappaB	25	-0.177	0.396
WA09-H1	CG	M00641-HSF	8	-0.175	0.678
WA09-HSF1	CG	M00938-E2F-1	4	-0.173	0.827
HSF1-H1	CG	M00113-CREB	38	-0.173	0.299
WA09-H1	CHH	M00615-c-Myc	157	-0.171	0.0326
WA09-H1	CHG	M00066-Tal-1alpha	52	-0.171	0.227
HSF1-H1	CHG	JASPAR_MA0017-NR2F1	5	-0.171	0.783
WA09-H1	CHH	JASPAR_MA0119-Hox11-CTF1	14	-0.17	0.562
WA09-H1	CHG	M00765-COUP	8	-0.169	0.689
WA09-HSF1	CG	M00920-E2F	8	-0.168	0.691
WA09-HSF1	CHH	M00765-COUP	12	-0.168	0.602
WA09-H1	CHH	M00193-NF-1	20	-0.166	0.483
WA09-H1	CHH	JASPAR_MA0059-MYC-MAX	22	-0.166	0.462
HSF1-H1	CHH	M01035-YY1	55	-0.165	0.229
WA09-HSF1	CG	M00821-Nrf2	21	-0.164	0.478
WA09-HSF1	CG	M00224-STAT1	26	-0.163	0.426
WA09-H1	CG	M00256-NRSF	208	-0.163	0.0189
WA09-H1	CHG	M00698-HEB	162	-0.162	0.0398
HSF1-H1	CHG	M00526-GCNF	37	-0.162	0.337
HSF1-H1	CG	M01028-NRSF	107	-0.161	0.0975
HSF1-H1	CHH	M00821-Nrf2	26	-0.161	0.432
HSF1-H1	CG	LM9_NRSE-NRSE	117	-0.16	0.0843
WA09-H1	CHH	M00231-MEF-2	79	-0.158	0.163
HSF1-H1	CHG	M00517-AP-1	27	-0.151	0.453
WA09-H1	CHG	M00762-PPAR,	43	-0.15	0.337
WA09-H1	CG	JASPAR_MA0006-Arnt-Ahr	5	-0.148	0.813
WA09-H1	CHG	M00652-Nrf-1	61	-0.148	0.256
WA09-H1	CHG	M00039-CREB	91	-0.147	0.164
WA09-HSF1	CG	M00245-Egr-3	6	-0.146	0.782
WA09-HSF1	CG	M00652-Nrf-1	1216	-0.146	3.17e-07
HSF1-H1	CHH	M00698-HEB	72	-0.146	0.22
WA09-HSF1	CHG	M00041-CRE-BP1	70	-0.145	0.232
HSF1-H1	CG	M00437-CHX10	11	-0.145	0.67
WA09-HSF1	CG	M00512-PPARG	38	-0.144	0.389
HSF1-H1	CHH	M00210-OCT-x	52	-0.144	0.308
HSF1-H1	CG	JASPAR_MA0115-NR1H2-RXR	5	-0.143	0.818
HSF1-H1	CHG	M00985-Stra13	88	-0.142	0.187
HSF1-H1	CHG	JASPAR_MA0113-NR3C1	13	-0.142	0.643
WA09-HSF1	CG	M00538-HTF	6	-0.14	0.791
WA09-H1	CG	M00933-Sp1	56	-0.14	0.303
WA09-HSF1	CHH	JASPAR_MA0119-Hox11-CTF1	8	-0.139	0.743
WA09-H1	CHH	JASPAR_MA0004-Arnt	360	-0.139	0.00808
HSF1-H1	CHH	M00420-MEIS1A	24	-0.139	0.518
WA09-H1	CG	M00174-AP-1	6	-0.135	0.798
WA09-H1	CHH	M00403-aMEF-2	7	-0.135	0.772
WA09-H1	CHH	M00916-CREB	95	-0.135	0.193
WA09-H1	CHH	M00037-NF-E2	77	-0.134	0.246
WA09-H1	CHG	M00232-MEF-2	7	-0.133	0.776
HSF1-H1	CHG	M00418-TGIF	103	-0.133	0.182
WA09-H1	CHH	JASPAR_MA0091-TAL1-TCF3	97	-0.132	0.199
WA09-H1	CG	M00097-Pax-6	6	-0.129	0.808
WA09-H1	CHH	M00284-TCF11	9	-0.129	0.742
WA09-H1	CHH	M00250-Gfi-1	8	-0.129	0.761
HSF1-H1	CHH	M00122-USF	6	-0.129	0.807
WA09-HSF1	CHH	M00403-aMEF-2	5	-0.128	0.837
WA09-HSF1	CHH	M00933-Sp1	174	-0.128	0.0932
WA09-HSF1	CHG	M00342-Oct-1	6	-0.127	0.81
WA09-HSF1	CG	M00514-ATF4	20	-0.126	0.596
WA09-H1	CHG	M00526-GCNF	32	-0.126	0.493
HSF1-H1	CG	M00231-MEF-2	37	-0.124	0.466
HSF1-H1	CHG	M00157-RORalpha2	10	-0.124	0.733
WA09-HSF1	CG	M00341-GABP	80	-0.122	0.282
WA09-H1	CHG	M00981-CREBATF	107	-0.122	0.21
HSF1-H1	CHG	M00993-TAL1	22	-0.121	0.592
WA09-H1	CHH	M00511-ERR	405	-0.12	0.0158
WA09-H1	CG	M00403-aMEF-2	6	-0.119	0.822
HSF1-H1	CHG	M00762-PPAR,	44	-0.119	0.441
WA09-HSF1	CHG	M00421-MEIS1B	21	-0.118	0.609
WA09-H1	CHG	M00457-STAT5A	14	-0.118	0.688
HSF1-H1	CHG	JASPAR_MA0119-Hox11-CTF1	5	-0.118	0.85
WA09-H1	CG	M00953-AR	9	-0.117	0.764
WA09-H1	CHG	M00134-HNF-4	10	-0.117	0.747
WA09-H1	CHH	M00279-MIF-1	194	-0.117	0.103
HSF1-H1	CG	M00511-ERR	33	-0.117	0.518
WA09-H1	CHH	M00528-PPAR	34	-0.116	0.514
WA09-HSF1	CG	JASPAR_MA0048-NHLH1	5	-0.115	0.854
WA09-H1	CG	M00231-MEF-2	53	-0.115	0.413
WA09-H1	CHG	JASPAR_MA0113-NR3C1	15	-0.114	0.686
WA09-HSF1	CG	JASPAR_MA0062-GABPA	284	-0.113	0.0561
WA09-HSF1	CG	M00717-Pax-8	5	-0.112	0.857
HSF1-H1	CHG	M00917-CREB	139	-0.11	0.199
HSF1-H1	CHG	M00174-AP-1	44	-0.11	0.476
HSF1-H1	CHH	M00626-RFX1	46	-0.11	0.467
WA09-HSF1	CG	M00033-p300	7	-0.109	0.815
WA09-H1	CHG	M00338-ATF	150	-0.109	0.184
HSF1-H1	CG	M00538-HTF	8	-0.109	0.798
WA09-H1	CHH	M00157-RORalpha2	15	-0.108	0.703
HSF1-H1	CHH	M00057-COMP1	6	-0.108	0.839
WA09-HSF1	CHG	M00933-Sp1	56	-0.107	0.433
WA09-HSF1	CHH	M00231-MEF-2	45	-0.106	0.489
WA09-H1	CHG	JASPAR_MA0088-Staf	190	-0.106	0.147
HSF1-H1	CG	M00774-NF-kappaB	17	-0.105	0.687
WA09-HSF1	CHG	M00196-Sp1	22	-0.103	0.649
WA09-H1	CHG	JASPAR_MA0065-PPARG-RXRA	107	-0.103	0.292
WA09-H1	CHH	M01028-NRSF	151	-0.103	0.209
HSF1-H1	CHH	M00069-YY1	17	-0.103	0.695
WA09-H1	CHH	M00179-CRE-BP1	164	-0.102	0.192
HSF1-H1	CG	M00017-ATF	123	-0.102	0.261
HSF1-H1	CHH	M00985-Stra13	175	-0.102	0.181
HSF1-H1	CG	M00932-Sp1	205	-0.101	0.148
WA09-H1	CHG	LM4_M2-LM4_M2	293	-0.0998	0.0883
HSF1-H1	CHG	JASPAR_MA0060-NF-Y	186	-0.0989	0.179
HSF1-H1	CHG	M00513-ATF3	389	-0.0973	0.0553
WA09-HSF1	CHH	M00993-TAL1	4	-0.0968	0.903
WA09-H1	CHH	M00088-Ik-3	5	-0.0961	0.878
WA09-HSF1	CG	M00123-c-Myc	10	-0.096	0.792
HSF1-H1	CHG	M00287-NF-Y	211	-0.096	0.164
WA09-H1	CHG	M00041-CRE-BP1	60	-0.0955	0.468
WA09-H1	CHG	M00539-Arnt	125	-0.0954	0.29
HSF1-H1	CG	M00055-N-Myc	6	-0.0953	0.858
WA09-HSF1	CHG	M00981-CREBATF	113	-0.0951	0.316
HSF1-H1	CHG	JASPAR_MA0058-MAX	8	-0.095	0.823
HSF1-H1	CHG	M00981-CREBATF	104	-0.0949	0.338
HSF1-H1	CHG	M00437-CHX10	8	-0.0945	0.824
WA09-H1	CHH	M00176-AP-4	60	-0.0934	0.478
WA09-H1	CHG	M00174-AP-1	56	-0.0933	0.494
HSF1-H1	CHG	M00342-Oct-1	30	-0.0933	0.624
WA09-H1	CHG	M00341-GABP	10	-0.0932	0.798
WA09-HSF1	CHH	M00795-Octamer	77	-0.0931	0.42
WA09-H1	CHG	M00179-CRE-BP1	142	-0.0926	0.273
HSF1-H1	CHH	M00193-NF-1	17	-0.0925	0.724
HSF1-H1	CHH	M00806-NF-1	5	-0.0924	0.882
HSF1-H1	CHH	M00194-NF-kappaB	5	-0.0922	0.883
WA09-HSF1	CHG	M00420-MEIS1A	62	-0.092	0.477
WA09-HSF1	CG	M00236-Arnt	25	-0.0914	0.664
HSF1-H1	CHH	M00930-Oct-1	23	-0.0912	0.679
HSF1-H1	CHG	M00338-ATF	137	-0.0903	0.294
HSF1-H1	CG	M00325-NRSE	107	-0.0888	0.363
WA09-HSF1	CHH	M00821-Nrf2	24	-0.0883	0.682
WA09-HSF1	CHH	M00528-PPAR	20	-0.088	0.712
WA09-H1	CHH	JASPAR_MA0093-USF1	172	-0.0877	0.253
HSF1-H1	CG	M00236-Arnt	16	-0.0877	0.747
HSF1-H1	CHG	M00481-AR	8	-0.0876	0.837
HSF1-H1	CHG	M00916-CREB	85	-0.0869	0.429
HSF1-H1	CHH	M00231-MEF-2	93	-0.0868	0.408
WA09-H1	CHH	M00177-CREB	31	-0.0867	0.643
HSF1-H1	CG	M00453-IRF-7	9	-0.0866	0.825
WA09-H1	CHG	M00178-CREB	44	-0.0863	0.577
WA09-H1	CHG	M00071-E47	15	-0.0858	0.761
HSF1-H1	CHH	M00615-c-Myc	140	-0.0858	0.314
WA09-H1	CG	LM9_NRSE-NRSE	178	-0.0855	0.257
HSF1-H1	CHG	M00460-STAT5A	19	-0.0849	0.73
HSF1-H1	CHH	JASPAR_MA0055-Myf	129	-0.0846	0.341
HSF1-H1	CHG	M00955-GR	7	-0.0844	0.857
WA09-HSF1	CG	M00420-MEIS1A	20	-0.084	0.725
WA09-H1	CHH	M00539-Arnt	188	-0.084	0.252
WA09-H1	CHH	M00985-Stra13	170	-0.0836	0.279
HSF1-H1	CHH	M00421-MEIS1B	8	-0.0816	0.848
WA09-H1	CG	JASPAR_MA0065-PPARG-RXRA	55	-0.0811	0.556
WA09-HSF1	CHG	M00774-NF-kappaB	15	-0.0796	0.778
HSF1-H1	CHH	M00176-AP-4	43	-0.0794	0.613
HSF1-H1	CG	M00193-NF-1	8	-0.0792	0.852
HSF1-H1	CHG	M00039-CREB	78	-0.0785	0.494
WA09-H1	CHH	M00531-NERF1a	8	-0.0769	0.856
WA09-H1	CG	M00799-Myc	33	-0.0766	0.672
WA09-H1	CHH	M00338-ATF	97	-0.0765	0.456
WA09-H1	CHH	M00698-HEB	80	-0.0763	0.501
WA09-H1	CHG	JASPAR_MA0076-ELK4	149	-0.076	0.357
WA09-H1	CHH	M00280-RFX1	404	-0.076	0.127
HSF1-H1	CHG	M00771-ETS	9	-0.0757	0.846
WA09-H1	CHG	LM9_NRSE-NRSE	452	-0.0741	0.116
HSF1-H1	CHG	M00340-c-Ets-2	6	-0.074	0.89
HSF1-H1	CHG	M00528-PPAR	27	-0.0736	0.715
HSF1-H1	CG	JASPAR_MA0059-MYC-MAX	64	-0.0734	0.565
WA09-H1	CHG	M00965-LXR,	11	-0.0725	0.832
WA09-H1	CHG	M00775-NF-Y	21	-0.072	0.756
WA09-HSF1	CG	M01028-NRSF	166	-0.0712	0.362
WA09-HSF1	CHG	M00279-MIF-1	102	-0.071	0.479
WA09-H1	CG	M00652-Nrf-1	324	-0.0708	0.204
WA09-H1	CHG	M01058-GFI1B	70	-0.0708	0.56
HSF1-H1	CHH	M00795-Octamer	202	-0.0705	0.319
WA09-H1	CHG	M01047-AP-2alphaA	6	-0.0698	0.895
WA09-HSF1	CHH	M00134-HNF-4	9	-0.0688	0.86
HSF1-H1	CHG	M00339-c-Ets-1	211	-0.0676	0.328
WA09-H1	CHH	JASPAR_MA0088-Staf	241	-0.0672	0.299
WA09-H1	CHH	M00981-CREBATF	100	-0.0671	0.507
HSF1-H1	CHG	M00034-p53	4	-0.0665	0.933
WA09-H1	CG	M00626-RFX1	25	-0.0664	0.753
WA09-H1	CHG	M00993-TAL1	32	-0.0664	0.718
HSF1-H1	CG	M00924-AP-1	5	-0.0664	0.916
WA09-HSF1	CHG	M00177-CREB	89	-0.0663	0.537
HSF1-H1	CHG	M00138-Oct-1	13	-0.0635	0.837
WA09-HSF1	CHH	M00762-PPAR,	63	-0.0618	0.63
WA09-HSF1	CG	M01035-YY1	101	-0.0617	0.54
WA09-H1	CG	M00280-RFX1	191	-0.0616	0.397
WA09-H1	CHH	LM9_NRSE-NRSE	335	-0.0616	0.261
HSF1-H1	CHH	M00284-TCF11	10	-0.0616	0.866
WA09-HSF1	CG	M00017-ATF	225	-0.0609	0.363
WA09-HSF1	CHG	M00418-TGIF	49	-0.0603	0.681
WA09-H1	CHH	LM2_CTCF-CTCF	1774	-0.0593	0.0125
WA09-H1	CHG	M00188-AP-1	27	-0.0584	0.772
HSF1-H1	CHG	M00065-Tal-1beta	81	-0.0578	0.608
WA09-H1	CHH	M00256-NRSF	341	-0.0574	0.29
HSF1-H1	CHH	M00070-Tal-1beta	115	-0.057	0.545
WA09-HSF1	CG	M00932-Sp1	1352	-0.0565	0.0376
WA09-HSF1	CHG	M00065-Tal-1beta	35	-0.0563	0.748
HSF1-H1	CHH	M00287-NF-Y	311	-0.0559	0.326
HSF1-H1	CG	M01031-HNF4	16	-0.0557	0.838
HSF1-H1	CHH	JASPAR_MA0114-HNF4	47	-0.0554	0.711
HSF1-H1	CG	M00173-AP-1	64	-0.055	0.666
HSF1-H1	CHH	JASPAR_MA0060-NF-Y	264	-0.0549	0.375
WA09-HSF1	CG	JASPAR_MA0059-MYC-MAX	76	-0.0543	0.641
WA09-H1	CHG	M00985-Stra13	98	-0.0535	0.601
WA09-HSF1	CG	LM4_M2-LM4_M2	127	-0.0533	0.552
HSF1-H1	CHG	M00066-Tal-1alpha	46	-0.0532	0.725
WA09-H1	CHG	M01023-HSF1	361	-0.053	0.315
WA09-H1	CG	M00325-NRSE	153	-0.0523	0.521
WA09-HSF1	CHH	M00122-USF	6	-0.0521	0.922
WA09-H1	CHH	JASPAR_MA0113-NR3C1	10	-0.0521	0.886
WA09-HSF1	CG	M00032-c-Ets-1(p54)	192	-0.052	0.474
HSF1-H1	CG	M00339-c-Ets-1	38	-0.052	0.757
WA09-HSF1	CHG	LM4_M2-LM4_M2	259	-0.0517	0.407
WA09-H1	CHH	M00041-CRE-BP1	77	-0.0513	0.658
WA09-H1	CG	M00119-Max	336	-0.0509	0.352
WA09-H1	CHG	M00256-NRSF	486	-0.0508	0.264
WA09-HSF1	CG	M00121-USF	217	-0.0507	0.457
WA09-HSF1	CHH	M01028-NRSF	115	-0.0498	0.597
WA09-HSF1	CG	M00256-NRSF	170	-0.0497	0.52
WA09-H1	CHH	M00532-RP58	708	-0.0496	0.187
WA09-H1	CHG	M00511-ERR	85	-0.0495	0.653
WA09-HSF1	CHH	M00325-NRSE	128	-0.0491	0.582
HSF1-H1	CHG	M01068-UF1H3BETA	95	-0.0491	0.637
HSF1-H1	CHG	M00698-HEB	147	-0.0483	0.561
WA09-HSF1	CHH	M00119-Max	143	-0.0475	0.573
HSF1-H1	CG	M01068-UF1H3BETA	142	-0.047	0.579
WA09-H1	CG	JASPAR_MA0058-MAX	261	-0.0467	0.453
WA09-H1	CHG	M00025-Elk-1	276	-0.0467	0.439
HSF1-H1	CG	JASPAR_MA0058-MAX	216	-0.0463	0.498
WA09-H1	CG	M00532-RP58	33	-0.0462	0.798
WA09-HSF1	CHG	M00017-ATF	94	-0.045	0.667
WA09-H1	CHG	M00917-CREB	151	-0.0449	0.584
WA09-H1	CHH	M01068-UF1H3BETA	42	-0.0437	0.783
WA09-H1	CHH	M00069-YY1	20	-0.0437	0.855
WA09-HSF1	CG	M00231-MEF-2	39	-0.0434	0.793
WA09-H1	CG	M00766-LXR	5	-0.0428	0.946
WA09-H1	CG	M00025-Elk-1	439	-0.0422	0.378
WA09-HSF1	CG	M00915-AP-2	4	-0.0421	0.958
HSF1-H1	CG	M00025-Elk-1	311	-0.0421	0.459
HSF1-H1	CG	M00121-USF	131	-0.0419	0.635
WA09-H1	CHG	M00615-c-Myc	87	-0.0414	0.703
WA09-H1	CHH	M00795-Octamer	180	-0.0413	0.582
HSF1-H1	CHH	M00135-Oct-1	28	-0.0407	0.837
WA09-H1	CG	M00615-c-Myc	328	-0.0396	0.475
WA09-HSF1	CHH	M00691-ATF-1	19	-0.0395	0.872
HSF1-H1	CG	M00931-Sp1	875	-0.0386	0.254
WA09-H1	CHH	M00070-Tal-1beta	113	-0.0382	0.688
WA09-HSF1	CG	M00025-Elk-1	585	-0.0374	0.366
HSF1-H1	CHH	M00342-Oct-1	945	-0.0374	0.25
WA09-H1	CG	M00539-Arnt	405	-0.0369	0.459
WA09-H1	CHG	M00121-USF	32	-0.0367	0.842
HSF1-H1	CG	M00122-USF	15	-0.0364	0.898
WA09-H1	CHH	M00927-AP-4	15	-0.0362	0.898
WA09-H1	CHH	M00727-SF-1	1062	-0.0351	0.253
WA09-HSF1	CHH	M01068-UF1H3BETA	97	-0.0349	0.734
HSF1-H1	CHH	M00158-COUP-TF,	5	-0.0349	0.956
WA09-HSF1	CHH	M00775-NF-Y	23	-0.0347	0.875
WA09-HSF1	CHG	M00513-ATF3	374	-0.0346	0.504
WA09-H1	CHH	M00066-Tal-1alpha	24	-0.0346	0.873
WA09-H1	CHG	JASPAR_MA0060-NF-Y	215	-0.034	0.62
WA09-H1	CHH	M00281-RFX1	1806	-0.0339	0.15
HSF1-H1	CHH	JASPAR_MA0093-USF1	188	-0.0339	0.645
HSF1-H1	CHH	M00965-LXR,	12	-0.0338	0.917
WA09-H1	CHG	M00037-NF-E2	76	-0.0336	0.773
HSF1-H1	CG	M00280-RFX1	132	-0.0332	0.705
WA09-H1	CHG	JASPAR_MA0091-TAL1-TCF3	50	-0.0323	0.824
WA09-HSF1	CHH	M00179-CRE-BP1	175	-0.032	0.675
WA09-H1	CG	M00931-Sp1	924	-0.032	0.331
WA09-HSF1	CHG	M01023-HSF1	112	-0.0316	0.741
WA09-HSF1	CG	JASPAR_MA0076-ELK4	645	-0.0309	0.434
WA09-H1	CHH	M00173-AP-1	368	-0.0308	0.556
WA09-HSF1	CG	M00177-CREB	272	-0.0297	0.626
WA09-HSF1	CG	M00246-Egr-2	10	-0.0294	0.936
WA09-HSF1	CG	M00931-Sp1	4148	-0.0291	0.0607
WA09-H1	CG	M00281-RFX1	1087	-0.0291	0.338
WA09-HSF1	CHH	JASPAR_MA0093-USF1	225	-0.0287	0.669
HSF1-H1	CHH	M00727-SF-1	841	-0.0283	0.412
HSF1-H1	CHG	M00017-ATF	46	-0.0281	0.853
WA09-H1	CG	LM1_RFX1-RFX1	1514	-0.0279	0.278
HSF1-H1	CHH	M01028-NRSF	119	-0.0279	0.763
HSF1-H1	CHH	M00174-AP-1	27	-0.0273	0.893
WA09-HSF1	CHG	M01031-HNF4	23	-0.0269	0.903
WA09-HSF1	CHH	M00517-AP-1	14	-0.0263	0.929
WA09-H1	CHG	M00065-Tal-1beta	87	-0.0259	0.812
HSF1-H1	CHH	M00539-Arnt	195	-0.0258	0.72
WA09-H1	CG	M01035-YY1	114	-0.0248	0.794
WA09-H1	CG	JASPAR_MA0091-TAL1-TCF3	8	-0.0246	0.954
WA09-HSF1	CHG	M00917-CREB	206	-0.0244	0.728
WA09-H1	CHH	M00174-AP-1	23	-0.0243	0.912
WA09-HSF1	CHG	M00956-AR	6	-0.0239	0.964
WA09-HSF1	CHG	M01028-NRSF	180	-0.0235	0.755
WA09-HSF1	CHG	M00179-CRE-BP1	188	-0.0234	0.75
WA09-HSF1	CHH	M00118-c-Myc	37	-0.023	0.893
WA09-HSF1	CG	JASPAR_MA0093-USF1	622	-0.0227	0.572
WA09-H1	CG	JASPAR_MA0062-GABPA	189	-0.0227	0.756
WA09-H1	CG	M00279-MIF-1	137	-0.022	0.799
WA09-HSF1	CHH	M00279-MIF-1	120	-0.021	0.82
WA09-H1	CHG	M00157-RORalpha2	10	-0.0208	0.955
WA09-HSF1	CHH	M00032-c-Ets-1(p54)	36	-0.0206	0.905
WA09-HSF1	CG	M00691-ATF-1	66	-0.0204	0.871
WA09-HSF1	CHG	M00931-Sp1	889	-0.0199	0.554
WA09-H1	CHG	M00287-NF-Y	246	-0.0198	0.758
WA09-H1	CHH	M00774-NF-kappaB	34	-0.0196	0.912
WA09-HSF1	CHG	M00225-STAT3	7	-0.0195	0.967
HSF1-H1	CHH	M01031-HNF4	66	-0.0189	0.88
WA09-HSF1	CHH	JASPAR_MA0058-MAX	99	-0.0186	0.855
WA09-H1	CG	M00916-CREB	295	-0.0184	0.753
HSF1-H1	CHG	M01023-HSF1	231	-0.0184	0.78
WA09-HSF1	CG	M00118-c-Myc	82	-0.0181	0.871
WA09-H1	CHH	LM4_M2-LM4_M2	235	-0.0181	0.783
HSF1-H1	CG	M00539-Arnt	320	-0.0179	0.75
WA09-H1	CG	M00437-CHX10	12	-0.0178	0.956
WA09-H1	CG	M01028-NRSF	163	-0.0177	0.822
WA09-H1	CHG	M00340-c-Ets-2	10	-0.0176	0.962
WA09-H1	CHH	M00025-Elk-1	143	-0.0176	0.835
WA09-HSF1	CHH	JASPAR_MA0060-NF-Y	313	-0.0175	0.758
WA09-HSF1	CG	M00122-USF	21	-0.0169	0.942
HSF1-H1	CHH	M01023-HSF1	288	-0.0165	0.78
WA09-HSF1	CG	JASPAR_MA0058-MAX	229	-0.0161	0.809
WA09-H1	CHG	M00512-PPARG	73	-0.0155	0.896
WA09-H1	CHG	M00281-RFX1	1186	-0.0152	0.602
WA09-HSF1	CG	M00119-Max	296	-0.0151	0.796
HSF1-H1	CHG	M00280-RFX1	235	-0.0148	0.821
WA09-H1	CHH	M00917-CREB	175	-0.0144	0.85
WA09-H1	CHH	JASPAR_MA0060-NF-Y	269	-0.0141	0.818
WA09-H1	CHH	LM1_RFX1-RFX1	2922	-0.0141	0.447
WA09-H1	CG	LM2_CTCF-CTCF	628	-0.0139	0.729
HSF1-H1	CG	M00799-Myc	25	-0.0139	0.948
WA09-HSF1	CG	LM9_NRSE-NRSE	144	-0.0134	0.873
WA09-HSF1	CHH	JASPAR_MA0106-TP53	8	-0.0128	0.976
WA09-H1	CHG	LM2_CTCF-CTCF	1504	-0.0124	0.63
WA09-H1	CHH	M00342-Oct-1	728	-0.0123	0.74
HSF1-H1	CG	M00615-c-Myc	230	-0.0114	0.864
WA09-H1	CHG	LM1_RFX1-RFX1	2113	-0.011	0.614
HSF1-H1	CHH	M00177-CREB	35	-0.011	0.95
WA09-HSF1	CG	JASPAR_MA0004-Arnt	1397	-0.0102	0.702
WA09-HSF1	CHH	JASPAR_MA0055-Myf	78	-0.00934	0.935
WA09-HSF1	CHH	M00256-NRSF	207	-0.0093	0.894
WA09-H1	CHH	M00437-CHX10	14	-0.0093	0.975
WA09-HSF1	CG	M00339-c-Ets-1	53	-0.00924	0.948
HSF1-H1	CHH	M00256-NRSF	307	-0.0089	0.876
HSF1-H1	CHH	M00465-POU6F1	166	-0.00856	0.913
WA09-HSF1	CHG	M00176-AP-4	118	-0.00854	0.927
WA09-HSF1	CHH	M00727-SF-1	372	-0.0076	0.884
WA09-H1	CG	JASPAR_MA0059-MYC-MAX	85	-0.00743	0.946
HSF1-H1	CG	M00652-Nrf-1	236	-0.00725	0.912
HSF1-H1	CHH	M00279-MIF-1	192	-0.00704	0.923
HSF1-H1	CHG	M00420-MEIS1A	153	-0.00696	0.932
WA09-HSF1	CG	M00917-CREB	836	-0.00688	0.843
WA09-H1	CHH	M00775-NF-Y	36	-0.00648	0.97
WA09-HSF1	CHG	M00932-Sp1	403	-0.00545	0.913
WA09-H1	CHG	M00118-c-Myc	13	-0.00514	0.987
WA09-HSF1	CHH	M00342-Oct-1	346	-0.00511	0.924
WA09-H1	CG	M00513-ATF3	742	-0.00443	0.904
WA09-HSF1	CHH	JASPAR_MA0076-ELK4	93	-0.00396	0.97
WA09-H1	CG	M01068-UF1H3BETA	166	-0.00381	0.961
WA09-HSF1	CG	M00196-Sp1	84	-0.00351	0.975
HSF1-H1	CHG	M00922-SRF	5	-0.00329	0.996
WA09-H1	CHH	M00135-Oct-1	18	-0.00312	0.99
WA09-H1	CHG	JASPAR_MA0062-GABPA	89	-0.00277	0.98
WA09-HSF1	CHG	M00821-Nrf2	59	-0.00268	0.984
WA09-H1	CHG	M00517-AP-1	31	-0.00252	0.99
WA09-H1	CG	M00176-AP-4	19	-0.00224	0.993
HSF1-H1	CG	M00177-CREB	169	-0.00201	0.98
WA09-HSF1	CHG	M00025-Elk-1	407	-0.00188	0.97
HSF1-H1	CHH	M00118-c-Myc	26	-0.00171	0.993
WA09-HSF1	CHG	M00916-CREB	144	-0.00167	0.984
HSF1-H1	CHG	M00256-NRSF	393	-0.001	0.984
WA09-HSF1	CHH	M00437-CHX10	5	-0.000891	0.999
HSF1-H1	CHG	M00626-RFX1	19	-0.000845	0.997
WA09-HSF1	CHG	M00338-ATF	152	-0.00062	0.994
WA09-HSF1	CG	M00615-c-Myc	440	-0.000576	0.99
WA09-H1	CHH	M00821-Nrf2	35	-0.000365	0.998
WA09-H1	CHH	M00039-CREB	111	0.000197	0.998
WA09-HSF1	CG	M00325-NRSE	134	0.000303	0.997
WA09-HSF1	CG	M00178-CREB	237	0.00241	0.97
WA09-HSF1	CHG	JASPAR_MA0076-ELK4	305	0.00248	0.966
WA09-H1	CHG	JASPAR_MA0055-Myf	1800	0.00256	0.913
WA09-HSF1	CG	JASPAR_MA0018-CREB1	23	0.00263	0.99
WA09-HSF1	CHH	LM4_M2-LM4_M2	233	0.00287	0.965
WA09-H1	CG	JASPAR_MA0004-Arnt	1638	0.00345	0.889
WA09-HSF1	CHG	M00339-c-Ets-1	191	0.00426	0.953
WA09-H1	CHG	M00932-Sp1	34	0.0049	0.978
HSF1-H1	CG	LM4_M2-LM4_M2	81	0.00497	0.965
WA09-HSF1	CHG	M00032-c-Ets-1(p54)	109	0.00514	0.958
HSF1-H1	CHG	M00652-Nrf-1	79	0.00533	0.963
WA09-H1	CHG	M00325-NRSE	264	0.00543	0.93
WA09-HSF1	CHH	M00037-NF-E2	56	0.00618	0.964
WA09-H1	CHG	M00916-CREB	106	0.00664	0.946
WA09-HSF1	CG	M00985-Stra13	457	0.00703	0.881
WA09-HSF1	CHH	M00771-ETS	22	0.00704	0.975
WA09-HSF1	CHH	M00931-Sp1	1005	0.00719	0.82
HSF1-H1	CHG	LM2_CTCF-CTCF	1476	0.00729	0.78
HSF1-H1	CHG	M00957-PR	8	0.00733	0.986
HSF1-H1	CG	M00244-NGFI-C	5	0.00777	0.99
WA09-H1	CHH	M00931-Sp1	170	0.0081	0.917
HSF1-H1	CHH	M01068-UF1H3BETA	49	0.00848	0.954
WA09-H1	CG	M00981-CREBATF	681	0.00904	0.814
WA09-H1	CG	M00173-AP-1	89	0.00922	0.932
WA09-HSF1	CHH	M00187-USF	51	0.00928	0.948
WA09-H1	CG	M00985-Stra13	423	0.0106	0.828
HSF1-H1	CG	M00039-CREB	753	0.011	0.763
HSF1-H1	CG	M00123-c-Myc	12	0.0111	0.973
WA09-H1	CHG	M00231-MEF-2	64	0.0113	0.93
WA09-H1	CHG	M00032-c-Ets-1(p54)	33	0.0114	0.95
WA09-H1	CG	M00287-NF-Y	150	0.0118	0.886
WA09-HSF1	CG	M01068-UF1H3BETA	397	0.0124	0.805
WA09-HSF1	CG	JASPAR_MA0065-PPARG-RXRA	47	0.0132	0.93
WA09-H1	CHH	M00941-MEF-2	16	0.0138	0.96
WA09-HSF1	CG	M00981-CREBATF	650	0.0139	0.723
HSF1-H1	CHH	M00931-Sp1	293	0.014	0.81
WA09-H1	CHH	M00933-Sp1	50	0.0141	0.922
WA09-HSF1	CHG	M00178-CREB	81	0.0143	0.9
WA09-HSF1	CHH	JASPAR_MA0004-Arnt	506	0.0146	0.743
WA09-H1	CHG	M00953-AR	12	0.0147	0.964
HSF1-H1	CHG	JASPAR_MA0055-Myf	1623	0.0149	0.548
WA09-HSF1	CG	M00179-CRE-BP1	616	0.0151	0.709
WA09-H1	CG	M00821-Nrf2	26	0.0157	0.94
WA09-HSF1	CG	JASPAR_MA0055-Myf	104	0.0158	0.874
HSF1-H1	CHH	LM2_CTCF-CTCF	1758	0.0158	0.509
WA09-H1	CHG	M00821-Nrf2	121	0.0159	0.863
HSF1-H1	CHH	M00121-USF	69	0.0167	0.892
WA09-HSF1	CHG	JASPAR_MA0062-GABPA	163	0.0168	0.832
WA09-HSF1	CHG	M00173-AP-1	379	0.0178	0.73
HSF1-H1	CG	JASPAR_MA0004-Arnt	1205	0.018	0.532
WA09-H1	CHG	M00956-AR	10	0.0183	0.96
WA09-H1	CHG	M00532-RP58	434	0.0186	0.699
HSF1-H1	CHH	M00513-ATF3	442	0.021	0.66
HSF1-H1	CG	M00338-ATF	493	0.0213	0.637
WA09-HSF1	CHG	M01068-UF1H3BETA	175	0.0215	0.777
WA09-H1	CG	M00070-Tal-1beta	53	0.0216	0.878
WA09-H1	CHG	M01028-NRSF	214	0.0216	0.753
WA09-HSF1	CG	M00775-NF-Y	14	0.0219	0.94
WA09-H1	CHG	M00173-AP-1	706	0.0219	0.561
HSF1-H1	CHH	M00281-RFX1	1879	0.0222	0.336
WA09-H1	CG	M00179-CRE-BP1	559	0.0223	0.599
HSF1-H1	CG	JASPAR_MA0088-Staf	41	0.0223	0.89
WA09-HSF1	CG	M00626-RFX1	22	0.0227	0.92
WA09-H1	CG	JASPAR_MA0060-NF-Y	132	0.0228	0.795
WA09-HSF1	CHG	M00287-NF-Y	246	0.0229	0.721
WA09-H1	CG	M00338-ATF	638	0.0235	0.553
HSF1-H1	CHG	M00421-MEIS1B	32	0.0237	0.897
WA09-HSF1	CHH	M00941-MEF-2	6	0.0239	0.964
HSF1-H1	CG	JASPAR_MA0055-Myf	64	0.0239	0.852
WA09-HSF1	CHG	M00532-RP58	157	0.0242	0.763
WA09-HSF1	CHH	M00178-CREB	64	0.0253	0.843
WA09-H1	CG	M00118-c-Myc	81	0.0256	0.82
HSF1-H1	CG	M00119-Max	236	0.0258	0.693
WA09-HSF1	CHG	M00985-Stra13	146	0.0265	0.751
HSF1-H1	CG	M00981-CREBATF	523	0.0269	0.54
WA09-HSF1	CHH	M00917-CREB	188	0.0272	0.711
HSF1-H1	CG	M00066-Tal-1alpha	10	0.0276	0.94
WA09-H1	CHG	M00279-MIF-1	181	0.0277	0.711
HSF1-H1	CHG	M01058-GFI1B	80	0.0277	0.807
WA09-H1	CHH	M00119-Max	129	0.0281	0.752
WA09-H1	CG	M00121-USF	185	0.0283	0.703
WA09-H1	CG	JASPAR_MA0093-USF1	734	0.029	0.433
WA09-HSF1	CG	M00039-CREB	833	0.0293	0.399
WA09-H1	CG	LM4_M2-LM4_M2	100	0.0293	0.772
WA09-H1	CG	M00041-CRE-BP1	714	0.0298	0.426
WA09-HSF1	CHG	M00615-c-Myc	152	0.0299	0.714
HSF1-H1	CHG	M00539-Arnt	123	0.0302	0.74
WA09-HSF1	CHG	JASPAR_MA0055-Myf	1391	0.0305	0.255
HSF1-H1	CG	M00917-CREB	637	0.0313	0.43
HSF1-H1	CHH	M00123-c-Myc	6	0.0313	0.953
HSF1-H1	CHH	LM1_RFX1-RFX1	2791	0.0313	0.0978
WA09-HSF1	CHH	M00652-Nrf-1	510	0.0314	0.48
WA09-HSF1	CG	M00338-ATF	596	0.0315	0.443
HSF1-H1	CHH	M00037-NF-E2	62	0.0315	0.808
HSF1-H1	CHG	M00179-CRE-BP1	137	0.0324	0.707
HSF1-H1	CG	M00403-aMEF-2	7	0.0335	0.943
WA09-HSF1	CHH	M00932-Sp1	359	0.0338	0.523
WA09-H1	CHH	M00762-PPAR,	77	0.0338	0.77
WA09-H1	CHH	M00736-E2F-1	5	0.0348	0.956
WA09-HSF1	CHG	LM1_RFX1-RFX1	1282	0.0349	0.212
WA09-HSF1	CHH	M00068-HEN1	5	0.035	0.955
WA09-H1	CHH	M00538-HTF	6	0.0351	0.947
WA09-H1	CG	M00039-CREB	989	0.0352	0.269
HSF1-H1	CHH	M00065-Tal-1beta	32	0.0352	0.848
WA09-HSF1	CHH	M00284-TCF11	5	0.0353	0.955
WA09-HSF1	CHG	M00514-ATF4	9	0.0357	0.927
HSF1-H1	CG	LM1_RFX1-RFX1	1068	0.0357	0.244
HSF1-H1	CHH	M00179-CRE-BP1	149	0.0359	0.664
HSF1-H1	CG	M00041-CRE-BP1	566	0.0361	0.392
HSF1-H1	CG	M00179-CRE-BP1	443	0.0361	0.448
WA09-HSF1	CHH	LM9_NRSE-NRSE	203	0.0368	0.602
WA09-HSF1	CHH	M00135-Oct-1	17	0.0373	0.887
HSF1-H1	CHH	JASPAR_MA0004-Arnt	410	0.0373	0.451
WA09-H1	CG	M00796-USF	14	0.0377	0.898
WA09-HSF1	CHH	M00615-c-Myc	260	0.0378	0.544
WA09-HSF1	CG	M00513-ATF3	707	0.0379	0.314
WA09-HSF1	CHH	JASPAR_MA0065-PPARG-RXRA	98	0.0379	0.711
WA09-H1	CHG	M01068-UF1H3BETA	52	0.0379	0.79
WA09-HSF1	CHG	LM2_CTCF-CTCF	1019	0.038	0.226
WA09-H1	CHG	M00176-AP-4	216	0.0385	0.573
WA09-HSF1	CHH	LM1_RFX1-RFX1	1586	0.0388	0.122
HSF1-H1	CHH	M00916-CREB	77	0.0388	0.737
WA09-HSF1	CHH	M00338-ATF	102	0.0389	0.698
WA09-HSF1	CHH	M00927-AP-4	7	0.0392	0.933
WA09-HSF1	CG	M00287-NF-Y	277	0.0395	0.513
HSF1-H1	CHG	M00281-RFX1	1054	0.0395	0.201
HSF1-H1	CHG	M00615-c-Myc	80	0.0407	0.72
HSF1-H1	CHH	M00917-CREB	166	0.0407	0.602
HSF1-H1	CHH	M00025-Elk-1	143	0.0407	0.629
HSF1-H1	CG	M01035-YY1	59	0.0411	0.757
HSF1-H1	CG	JASPAR_MA0076-ELK4	462	0.0419	0.368
HSF1-H1	CG	M00342-Oct-1	30	0.042	0.826
WA09-HSF1	CG	M00041-CRE-BP1	628	0.0422	0.29
WA09-HSF1	CG	M00539-Arnt	550	0.0424	0.321
WA09-H1	CG	M00065-Tal-1beta	20	0.0424	0.859
WA09-HSF1	CHH	M00210-OCT-x	22	0.0425	0.851
WA09-H1	CHH	M00134-HNF-4	13	0.0425	0.89
WA09-H1	CHH	M00639-HNF-6	37	0.0426	0.802
HSF1-H1	CG	M00281-RFX1	800	0.0426	0.228
HSF1-H1	CHH	JASPAR_MA0017-NR2F1	15	0.0429	0.88
WA09-HSF1	CHG	M00069-YY1	17	0.043	0.87
WA09-HSF1	CHH	M00925-AP-1	30	0.0434	0.82
HSF1-H1	CG	JASPAR_MA0093-USF1	552	0.0438	0.304
WA09-HSF1	CHG	M00281-RFX1	733	0.0457	0.217
WA09-H1	CHG	M00017-ATF	29	0.0457	0.814
HSF1-H1	CHG	M00931-Sp1	214	0.046	0.503
WA09-HSF1	CHH	M00173-AP-1	213	0.0461	0.503
HSF1-H1	CG	M00513-ATF3	515	0.0463	0.294
WA09-HSF1	CHH	M00041-CRE-BP1	90	0.0464	0.664
WA09-HSF1	CHH	M01023-HSF1	122	0.0464	0.612
WA09-H1	CHG	M00070-Tal-1beta	272	0.0465	0.445
HSF1-H1	CHG	M00069-YY1	15	0.0465	0.87
HSF1-H1	CHH	M00511-ERR	416	0.0471	0.338
WA09-H1	CHG	M00280-RFX1	300	0.0478	0.409
WA09-HSF1	CG	LM1_RFX1-RFX1	1305	0.0479	0.0835
HSF1-H1	CHH	M00032-c-Ets-1(p54)	16	0.048	0.86
WA09-HSF1	CG	M00916-CREB	387	0.0481	0.345
WA09-H1	CHH	M00513-ATF3	517	0.0481	0.275
WA09-H1	CG	M00187-USF	107	0.0482	0.622
WA09-HSF1	CG	JASPAR_MA0088-Staf	76	0.0484	0.678
WA09-H1	CHG	M00513-ATF3	505	0.0486	0.276
WA09-HSF1	CHG	M00411-HNF-4alpha1	4	0.0493	0.95
WA09-H1	CHH	M00161-Oct-1	10	0.0497	0.891
WA09-H1	CHH	M00516-E2F	5	0.05	0.936
WA09-H1	CHH	M00287-NF-Y	318	0.0502	0.372
HSF1-H1	CHG	M00173-AP-1	611	0.0502	0.216
WA09-HSF1	CHH	M00025-Elk-1	172	0.0503	0.512
HSF1-H1	CHH	M00290-Freac-2	4	0.0514	0.949
WA09-HSF1	CHH	M00113-CREB	12	0.0517	0.873
WA09-H1	CG	M01023-HSF1	89	0.0518	0.63
WA09-HSF1	CHG	M00925-AP-1	84	0.0533	0.63
WA09-H1	CG	JASPAR_MA0076-ELK4	602	0.0533	0.192
WA09-H1	CG	M00691-ATF-1	76	0.0538	0.645
WA09-HSF1	CG	M00193-NF-1	15	0.0543	0.848
WA09-HSF1	CHH	M00916-CREB	135	0.0544	0.531
HSF1-H1	CHG	LM1_RFX1-RFX1	1883	0.0553	0.0163
HSF1-H1	CHG	M00279-MIF-1	132	0.0558	0.525
WA09-HSF1	CHH	M00539-Arnt	310	0.0562	0.324
HSF1-H1	CG	M00526-GCNF	16	0.0562	0.836
HSF1-H1	CHG	M00325-NRSE	212	0.0563	0.415
WA09-H1	CG	M00774-NF-kappaB	23	0.057	0.796
WA09-HSF1	CG	M00466-HIF-1	7	0.0574	0.903
WA09-HSF1	CHG	M00280-RFX1	167	0.0575	0.46
HSF1-H1	CHG	M00041-CRE-BP1	50	0.0579	0.69
WA09-H1	CG	M00017-ATF	148	0.058	0.484
WA09-HSF1	CHH	M00193-NF-1	16	0.0582	0.83
WA09-HSF1	CHG	M00037-NF-E2	39	0.0583	0.724
WA09-HSF1	CHG	M00652-Nrf-1	351	0.0583	0.276
WA09-HSF1	CG	M00280-RFX1	167	0.0585	0.453
HSF1-H1	CHG	M00176-AP-4	183	0.0592	0.426
HSF1-H1	CHG	M00511-ERR	75	0.0595	0.612
WA09-HSF1	CHH	M00981-CREBATF	115	0.0598	0.526
WA09-H1	CHH	M00922-SRF	11	0.0608	0.859
HSF1-H1	CHH	M00532-RP58	689	0.0609	0.11
HSF1-H1	CHG	M00532-RP58	408	0.0611	0.218
HSF1-H1	CG	JASPAR_MA0060-NF-Y	93	0.0612	0.56
WA09-HSF1	CG	M00279-MIF-1	125	0.0617	0.494
WA09-HSF1	CHH	M00513-ATF3	342	0.0617	0.255
WA09-H1	CHG	M01036-COUPTF	9	0.0617	0.875
WA09-HSF1	CHG	JASPAR_MA0060-NF-Y	226	0.0622	0.352
WA09-H1	CHH	M00138-Oct-1	30	0.0623	0.744
WA09-H1	CHH	M00325-NRSE	207	0.0625	0.371
WA09-H1	CG	M00113-CREB	48	0.0628	0.671
HSF1-H1	CHH	M00134-HNF-4	11	0.0629	0.854
HSF1-H1	CHG	M00025-Elk-1	280	0.0636	0.289
WA09-HSF1	CG	JASPAR_MA0060-NF-Y	252	0.0639	0.312
WA09-HSF1	CHH	M00017-ATF	67	0.064	0.607
WA09-HSF1	CG	M00187-USF	122	0.0642	0.482
WA09-HSF1	CHH	M00280-RFX1	251	0.0648	0.307
HSF1-H1	CHH	LM9_NRSE-NRSE	289	0.0656	0.266
HSF1-H1	CG	M00287-NF-Y	108	0.0657	0.499
WA09-H1	CHH	M00652-Nrf-1	119	0.0659	0.476
WA09-H1	CHG	M00641-HSF	53	0.0661	0.638
WA09-HSF1	CHH	M00287-NF-Y	357	0.0668	0.208
HSF1-H1	CG	LM2_CTCF-CTCF	425	0.067	0.168
HSF1-H1	CHG	LM9_NRSE-NRSE	359	0.0672	0.204
HSF1-H1	CHG	M00037-NF-E2	74	0.0674	0.569
WA09-H1	CHH	JASPAR_MA0076-ELK4	41	0.0682	0.672
WA09-HSF1	CHH	M00039-CREB	111	0.0683	0.476
WA09-H1	CHH	JASPAR_MA0065-PPARG-RXRA	120	0.0685	0.457
WA09-HSF1	CHG	JASPAR_MA0088-Staf	108	0.0687	0.48
WA09-H1	CHG	M00122-USF	4	0.0689	0.931
HSF1-H1	CHH	JASPAR_MA0091-TAL1-TCF3	87	0.0694	0.523
HSF1-H1	CHH	M00453-IRF-7	6	0.07	0.895
HSF1-H1	CHH	M00338-ATF	98	0.0702	0.492
WA09-H1	CG	M00032-c-Ets-1(p54)	129	0.0711	0.423
WA09-HSF1	CG	M00281-RFX1	906	0.0714	0.0315
HSF1-H1	CHG	LM4_M2-LM4_M2	270	0.0714	0.242
HSF1-H1	CG	M00279-MIF-1	97	0.0722	0.482
HSF1-H1	CHH	M00652-Nrf-1	128	0.0723	0.417
WA09-H1	CHG	M00957-PR	8	0.073	0.864
HSF1-H1	CG	JASPAR_MA0062-GABPA	151	0.0739	0.367
HSF1-H1	CHH	M00224-STAT1	13	0.074	0.81
WA09-H1	CHH	JASPAR_MA0055-Myf	111	0.0754	0.431
HSF1-H1	CHH	M00280-RFX1	437	0.0754	0.116
HSF1-H1	CHH	M00528-PPAR	38	0.0759	0.651
WA09-HSF1	CG	M00065-Tal-1beta	16	0.076	0.78
HSF1-H1	CHG	M01028-NRSF	169	0.0766	0.322
WA09-H1	CHG	M00925-AP-1	168	0.077	0.321
WA09-HSF1	CHH	M01022-LEF1	6	0.0777	0.884
WA09-H1	CHH	M00225-STAT3	11	0.0777	0.82
HSF1-H1	CHG	M00135-Oct-1	4	0.0778	0.922
WA09-HSF1	CG	M00953-AR	6	0.0786	0.882
HSF1-H1	CHG	M01031-HNF4	35	0.0787	0.653
WA09-HSF1	CHH	M00281-RFX1	1055	0.0797	0.00964
WA09-HSF1	CG	M00173-AP-1	68	0.08	0.516
HSF1-H1	CHH	M00039-CREB	103	0.08	0.422
HSF1-H1	CG	M00187-USF	77	0.0802	0.488
WA09-HSF1	CG	LM2_CTCF-CTCF	515	0.0811	0.0658
WA09-H1	CHH	M01058-GFI1B	40	0.0812	0.618
HSF1-H1	CHH	M00006-MEF-2	18	0.0821	0.746
WA09-HSF1	CHG	M00256-NRSF	311	0.0835	0.142
HSF1-H1	CHG	M00119-Max	35	0.0843	0.63
WA09-HSF1	CHH	M00985-Stra13	240	0.0851	0.189
WA09-HSF1	CHH	M00922-SRF	8	0.0855	0.84
WA09-HSF1	CHH	M00626-RFX1	24	0.0862	0.689
HSF1-H1	CHH	M00173-AP-1	351	0.0871	0.103
WA09-H1	CG	M00220-SREBP-1	16	0.0872	0.748
WA09-H1	CG	M00526-GCNF	19	0.0872	0.723
WA09-HSF1	CG	M00070-Tal-1beta	43	0.0873	0.578
HSF1-H1	CG	M00985-Stra13	306	0.0873	0.128
WA09-H1	CHG	M00119-Max	52	0.0878	0.536
HSF1-H1	CHH	M00236-Arnt	9	0.088	0.822
HSF1-H1	CHG	JASPAR_MA0088-Staf	129	0.0888	0.317
HSF1-H1	CHH	M00187-USF	28	0.0888	0.653
WA09-HSF1	CHH	M00177-CREB	57	0.0889	0.511
WA09-H1	CHH	M00465-POU6F1	108	0.089	0.36
WA09-HSF1	CHH	JASPAR_MA0017-NR2F1	7	0.0893	0.849
WA09-H1	CHG	M00933-Sp1	13	0.0899	0.77
HSF1-H1	CHH	M01012-HNF3	16	0.0905	0.739
WA09-HSF1	CHH	M00511-ERR	203	0.0906	0.199
HSF1-H1	CG	M00916-CREB	212	0.0907	0.188
HSF1-H1	CHG	JASPAR_MA0076-ELK4	185	0.091	0.218
HSF1-H1	CG	M00118-c-Myc	58	0.0912	0.496
WA09-HSF1	CHG	M00118-c-Myc	20	0.0916	0.701
WA09-H1	CG	M00178-CREB	162	0.0924	0.242
WA09-HSF1	CHH	LM2_CTCF-CTCF	969	0.094	0.00339
WA09-H1	CG	M00917-CREB	794	0.094	0.0081
WA09-H1	CHG	M00138-Oct-1	11	0.0945	0.782
HSF1-H1	CHH	M00325-NRSE	177	0.0948	0.21
WA09-HSF1	CHH	M00460-STAT5A	6	0.0952	0.858
WA09-H1	CHH	M01023-HSF1	401	0.0955	0.0561
WA09-HSF1	CHH	M00774-NF-kappaB	21	0.0965	0.677
WA09-HSF1	CHH	M00512-PPARG	71	0.0967	0.422
HSF1-H1	CG	M00032-c-Ets-1(p54)	100	0.0973	0.335
HSF1-H1	CG	M00138-Oct-1	5	0.0977	0.876
WA09-H1	CHG	M00626-RFX1	22	0.0994	0.66
HSF1-H1	CHG	JASPAR_MA0091-TAL1-TCF3	61	0.0994	0.446
HSF1-H1	CHG	M01035-YY1	23	0.0996	0.651
WA09-HSF1	CG	M00251-XBP-1	6	0.102	0.847
HSF1-H1	CHH	M00774-NF-kappaB	31	0.103	0.58
WA09-HSF1	CHH	M00341-GABP	16	0.105	0.7
WA09-H1	CG	JASPAR_MA0028-ELK1	8	0.105	0.805
WA09-H1	CG	M00177-CREB	205	0.105	0.136
HSF1-H1	CHH	LM4_M2-LM4_M2	214	0.105	0.126
WA09-HSF1	CHG	M00325-NRSE	159	0.106	0.184
WA09-HSF1	CHH	JASPAR_MA0059-MYC-MAX	28	0.106	0.59
WA09-H1	CHH	M00339-c-Ets-1	52	0.107	0.452
HSF1-H1	CG	JASPAR_MA0065-PPARG-RXRA	36	0.107	0.536
HSF1-H1	CHG	M00070-Tal-1beta	232	0.107	0.104
HSF1-H1	CG	M00421-MEIS1B	5	0.108	0.863
WA09-H1	CG	M00122-USF	27	0.109	0.589
HSF1-H1	CHH	M00765-COUP	9	0.109	0.781
WA09-H1	CHG	M00763-PPAR	9	0.11	0.777
WA09-H1	CHG	M00954-PR	8	0.11	0.795
HSF1-H1	CHH	M00981-CREBATF	92	0.111	0.292
WA09-HSF1	CHH	M00793-YY1	15	0.112	0.691
WA09-H1	CHH	M00626-RFX1	38	0.112	0.502
HSF1-H1	CG	M00176-AP-4	11	0.114	0.738
WA09-HSF1	CHH	M00532-RP58	341	0.116	0.0321
WA09-H1	CHH	M00691-ATF-1	21	0.116	0.617
WA09-H1	CHH	M00993-TAL1	10	0.116	0.75
WA09-HSF1	CHG	M00193-NF-1	15	0.117	0.677
WA09-HSF1	CHH	M01058-GFI1B	17	0.118	0.653
WA09-H1	CG	M00069-YY1	11	0.118	0.73
HSF1-H1	CHG	JASPAR_MA0062-GABPA	109	0.118	0.221
HSF1-H1	CHH	M00762-PPAR,	79	0.118	0.301
WA09-HSF1	CHG	M00143-BSAP	4	0.119	0.88
HSF1-H1	CHH	M01058-GFI1B	53	0.119	0.395
WA09-HSF1	CHG	M00539-Arnt	214	0.12	0.0804
HSF1-H1	CHG	M00032-c-Ets-1(p54)	42	0.121	0.446
HSF1-H1	CHG	M00821-Nrf2	81	0.121	0.282
WA09-HSF1	CHG	JASPAR_MA0028-ELK1	9	0.122	0.754
HSF1-H1	CHH	M00119-Max	106	0.122	0.212
HSF1-H1	CHH	M00041-CRE-BP1	68	0.123	0.317
WA09-H1	CG	JASPAR_MA0088-Staf	62	0.124	0.337
HSF1-H1	CG	M00065-Tal-1beta	15	0.125	0.656
WA09-HSF1	CHH	JASPAR_MA0062-GABPA	49	0.126	0.388
HSF1-H1	CHH	M00973-E2A	5	0.126	0.84
WA09-H1	CHH	M00641-HSF	34	0.127	0.476
WA09-HSF1	CG	M00796-USF	11	0.128	0.708
WA09-H1	CG	M00795-Octamer	10	0.128	0.725
HSF1-H1	CHH	M00691-ATF-1	21	0.128	0.579
WA09-HSF1	CHG	M00231-MEF-2	32	0.129	0.483
WA09-H1	CG	JASPAR_MA0069-Pax6	10	0.129	0.721
WA09-H1	CHG	M00210-OCT-x	10	0.129	0.723
WA09-HSF1	CHG	M00174-AP-1	38	0.131	0.433
HSF1-H1	CG	JASPAR_MA0028-ELK1	7	0.131	0.78
HSF1-H1	CG	M00796-USF	10	0.131	0.718
HSF1-H1	CHG	M00927-AP-4	26	0.134	0.513
WA09-H1	CG	M00932-Sp1	211	0.135	0.0503
WA09-H1	CHG	M00068-HEN1	6	0.136	0.797
HSF1-H1	CHH	M00538-HTF	6	0.136	0.797
WA09-HSF1	CHG	M00341-GABP	42	0.138	0.385
WA09-H1	CG	JASPAR_MA0055-Myf	86	0.14	0.2
WA09-HSF1	CHH	M00465-POU6F1	43	0.142	0.365
WA09-HSF1	CHG	LM9_NRSE-NRSE	266	0.142	0.0209
HSF1-H1	CHH	JASPAR_MA0065-PPARG-RXRA	128	0.142	0.111
HSF1-H1	CHH	JASPAR_MA0088-Staf	180	0.142	0.0571
WA09-H1	CG	M00517-AP-1	11	0.143	0.676
WA09-H1	CHG	M00420-MEIS1A	161	0.143	0.0702
HSF1-H1	CHG	M00932-Sp1	57	0.144	0.286
WA09-HSF1	CHH	M00698-HEB	45	0.145	0.341
WA09-H1	CHG	JASPAR_MA0114-HNF4	24	0.145	0.498
WA09-H1	CHH	M00224-STAT1	14	0.145	0.621
WA09-HSF1	CG	M00453-IRF-7	10	0.147	0.686
WA09-H1	CHG	M00261-Olf-1	6	0.147	0.781
WA09-H1	CHH	M00220-SREBP-1	7	0.147	0.754
WA09-H1	CHG	M00421-MEIS1B	52	0.149	0.291
HSF1-H1	CHG	M00284-TCF11	13	0.149	0.628
HSF1-H1	CHG	M00933-Sp1	8	0.149	0.724
HSF1-H1	CHH	M00526-GCNF	125	0.149	0.0964
HSF1-H1	CG	JASPAR_MA0018-CREB1	9	0.15	0.7
HSF1-H1	CHH	M00437-CHX10	14	0.15	0.609
WA09-H1	CHH	M00123-c-Myc	4	0.151	0.85
WA09-H1	CHG	M00437-CHX10	12	0.152	0.638
WA09-H1	CHG	M00931-Sp1	120	0.152	0.0977
WA09-HSF1	CG	M00532-RP58	22	0.153	0.496
WA09-HSF1	CHG	M00070-Tal-1beta	130	0.153	0.082
WA09-H1	CHG	M01031-HNF4	39	0.154	0.351
WA09-H1	CHH	M00793-YY1	34	0.154	0.383
WA09-H1	CHG	M00528-PPAR	30	0.155	0.415
HSF1-H1	CHH	JASPAR_MA0058-MAX	86	0.155	0.155
WA09-HSF1	CHH	M00121-USF	114	0.156	0.0978
HSF1-H1	CHG	M00953-AR	10	0.156	0.667
HSF1-H1	CHH	M00941-MEF-2	15	0.156	0.578
WA09-HSF1	CHG	M00927-AP-4	18	0.157	0.534
WA09-HSF1	CG	M00342-Oct-1	23	0.16	0.465
WA09-H1	CG	M00511-ERR	43	0.16	0.306
WA09-H1	CHG	M00342-Oct-1	29	0.16	0.407
HSF1-H1	CHH	M00933-Sp1	35	0.16	0.358
WA09-H1	CHG	M00955-GR	9	0.162	0.677
WA09-HSF1	CG	M01023-HSF1	44	0.163	0.291
HSF1-H1	CHH	M00418-TGIF	26	0.163	0.427
WA09-HSF1	CHH	JASPAR_MA0018-CREB1	6	0.167	0.752
HSF1-H1	CHG	M00641-HSF	39	0.169	0.304
WA09-HSF1	CHH	M00411-HNF-4alpha1	14	0.175	0.549
WA09-H1	CHH	M01035-YY1	70	0.175	0.148
WA09-H1	CHH	M00017-ATF	36	0.175	0.308
HSF1-H1	CG	M01023-HSF1	48	0.175	0.234
WA09-H1	CHH	M00932-Sp1	50	0.176	0.223
HSF1-H1	CHH	M00793-YY1	29	0.176	0.362
WA09-H1	CG	M00922-SRF	7	0.182	0.696
WA09-H1	CHH	M00512-PPARG	90	0.182	0.0868
HSF1-H1	CHH	M00017-ATF	37	0.182	0.282
HSF1-H1	CHG	M00210-OCT-x	14	0.183	0.531
HSF1-H1	CHH	M00641-HSF	19	0.184	0.451
WA09-HSF1	CHG	M00626-RFX1	14	0.185	0.526
HSF1-H1	CHG	M00005-AP-4	7	0.185	0.691
HSF1-H1	CHH	JASPAR_MA0115-NR1H2-RXR	24	0.185	0.387
WA09-HSF1	CHG	M00762-PPAR,	38	0.186	0.265
HSF1-H1	CHH	M00512-PPARG	95	0.188	0.0678
WA09-HSF1	CHH	JASPAR_MA0088-Staf	136	0.19	0.0266
HSF1-H1	CHH	M00927-AP-4	15	0.191	0.496
HSF1-H1	CHH	M00138-Oct-1	52	0.195	0.166
HSF1-H1	CG	M00922-SRF	5	0.196	0.752
WA09-HSF1	CHG	M00511-ERR	44	0.197	0.201
HSF1-H1	CG	M00691-ATF-1	61	0.198	0.127
WA09-HSF1	CHH	M00339-c-Ets-1	43	0.2	0.2
HSF1-H1	CHG	M00925-AP-1	156	0.2	0.0125
WA09-H1	CHH	M00210-OCT-x	52	0.201	0.154
WA09-HSF1	CHH	M00418-TGIF	11	0.202	0.551
HSF1-H1	CHH	M00775-NF-Y	34	0.203	0.249
WA09-HSF1	CG	JASPAR_MA0028-ELK1	10	0.208	0.565
WA09-HSF1	CHG	M00526-GCNF	21	0.212	0.356
HSF1-H1	CHG	JASPAR_MA0065-PPARG-RXRA	97	0.212	0.0373
WA09-HSF1	CHG	M00005-AP-4	11	0.215	0.525
WA09-H1	CHH	M00242-PPARa	5	0.215	0.729
HSF1-H1	CHG	M00231-MEF-2	66	0.215	0.0835
WA09-H1	CHH	M00411-HNF-4alpha1	8	0.216	0.607
HSF1-H1	CHH	M00261-Olf-1	5	0.217	0.726
WA09-HSF1	CG	M00641-HSF	6	0.218	0.678
WA09-HSF1	CHG	M00518-PPARa	13	0.218	0.474
HSF1-H1	CG	M00341-GABP	31	0.218	0.24
WA09-H1	CG	M00071-E47	4	0.219	0.781
WA09-HSF1	CHG	M00284-TCF11	10	0.222	0.537
HSF1-H1	CHG	M00531-NERF1a	16	0.222	0.408
WA09-HSF1	CHH	M00518-PPARa	6	0.223	0.67
HSF1-H1	CG	M00512-PPARG	28	0.223	0.254
WA09-H1	CG	JASPAR_MA0018-CREB1	9	0.224	0.562
WA09-H1	CHG	M00518-PPARa	9	0.224	0.563
HSF1-H1	CHH	JASPAR_MA0062-GABPA	23	0.224	0.305
WA09-HSF1	CG	M00526-GCNF	12	0.225	0.483
WA09-HSF1	CHG	M00340-c-Ets-2	5	0.225	0.716
WA09-H1	CHH	M00777-STAT	5	0.226	0.715
HSF1-H1	CHG	M00512-PPARG	69	0.226	0.0617
HSF1-H1	CHH	JASPAR_MA0018-CREB1	5	0.23	0.71
WA09-HSF1	CHG	JASPAR_MA0114-HNF4	15	0.231	0.408
HSF1-H1	CG	M00261-Olf-1	8	0.231	0.582
WA09-H1	CG	M00512-PPARG	35	0.232	0.179
WA09-H1	CHH	M00955-GR	7	0.233	0.616
WA09-H1	CHH	M00032-c-Ets-1(p54)	8	0.234	0.578
HSF1-H1	CG	M00626-RFX1	19	0.234	0.336
WA09-HSF1	CG	M00516-E2F	19	0.235	0.332
WA09-H1	CHH	M00118-c-Myc	30	0.235	0.211
WA09-HSF1	CHH	M00174-AP-1	17	0.236	0.361
HSF1-H1	CHG	M00763-PPAR	8	0.236	0.573
WA09-H1	CG	M00224-STAT1	29	0.237	0.216
WA09-H1	CHH	M01031-HNF4	59	0.238	0.0692
HSF1-H1	CHH	JASPAR_MA0076-ELK4	57	0.239	0.074
HSF1-H1	CG	M00420-MEIS1A	24	0.241	0.257
HSF1-H1	CHG	M00972-IRF	4	0.242	0.758
WA09-HSF1	CHH	M01035-YY1	70	0.244	0.0421
HSF1-H1	CG	M00224-STAT1	15	0.244	0.38
HSF1-H1	CHG	M00453-IRF-7	7	0.244	0.598
HSF1-H1	CHG	M00118-c-Myc	12	0.244	0.446
WA09-H1	CHH	M00007-Elk-1	4	0.245	0.755
WA09-H1	CG	M00341-GABP	33	0.246	0.167
WA09-HSF1	CHG	JASPAR_MA0065-PPARG-RXRA	71	0.246	0.0383
WA09-HSF1	CG	M00138-Oct-1	4	0.248	0.752
WA09-H1	CHH	M00071-E47	7	0.252	0.586
HSF1-H1	CHG	JASPAR_MA0115-NR1H2-RXR	16	0.252	0.346
HSF1-H1	CHG	M00175-AP-4	9	0.255	0.508
HSF1-H1	CHG	M00188-AP-1	20	0.258	0.273
WA09-HSF1	CHG	M00531-NERF1a	12	0.259	0.417
WA09-HSF1	CHG	M00641-HSF	15	0.259	0.351
WA09-HSF1	CHG	M01035-YY1	43	0.26	0.0927
WA09-H1	CG	M00920-E2F	10	0.26	0.469
WA09-H1	CG	M00457-STAT5A	4	0.262	0.738
HSF1-H1	CG	M00225-STAT3	10	0.263	0.463
WA09-HSF1	CHH	M00526-GCNF	73	0.264	0.024
HSF1-H1	CHG	M00150-Brachyury	4	0.264	0.736
WA09-H1	CHH	M00034-p53	9	0.267	0.487
WA09-H1	CHG	M00418-TGIF	105	0.267	0.00591
HSF1-H1	CG	JASPAR_MA0113-NR3C1	8	0.267	0.523
WA09-H1	CHH	JASPAR_MA0114-HNF4	39	0.269	0.0976
WA09-HSF1	CHH	M00138-Oct-1	11	0.273	0.416
WA09-HSF1	CHG	M00188-AP-1	11	0.275	0.413
WA09-HSF1	CHG	M00512-PPARG	50	0.276	0.0522
WA09-H1	CHG	M00924-AP-1	4	0.276	0.724
HSF1-H1	CG	M00069-YY1	8	0.276	0.508
HSF1-H1	CHH	JASPAR_MA0059-MYC-MAX	24	0.278	0.189
HSF1-H1	CHH	M00932-Sp1	73	0.279	0.017
HSF1-H1	CG	M00516-E2F	16	0.28	0.293
HSF1-H1	CG	M00641-HSF	10	0.284	0.426
WA09-H1	CHH	M00158-COUP-TF,	9	0.289	0.451
HSF1-H1	CHH	M00339-c-Ets-1	56	0.289	0.0306
HSF1-H1	CHG	M00242-PPARa	4	0.291	0.71
WA09-HSF1	CG	JASPAR_MA0113-NR3C1	7	0.293	0.524
WA09-HSF1	CHG	M00698-HEB	94	0.293	0.00414
WA09-H1	CG	M00460-STAT5A	9	0.295	0.442
WA09-HSF1	CHG	M00187-USF	21	0.299	0.188
HSF1-H1	CHH	M00993-TAL1	7	0.299	0.515
WA09-H1	CHG	M00481-AR	11	0.3	0.37
WA09-HSF1	CHG	M00121-USF	46	0.3	0.043
WA09-HSF1	CHG	M01058-GFI1B	29	0.301	0.112
HSF1-H1	CHG	M00232-MEF-2	6	0.302	0.56
HSF1-H1	CHH	M00188-AP-1	17	0.302	0.239
WA09-HSF1	CHH	M00069-YY1	25	0.304	0.139
WA09-H1	CHH	JASPAR_MA0018-CREB1	5	0.306	0.616
WA09-H1	CHG	M00184-MyoD	5	0.307	0.615
WA09-HSF1	CHG	M00528-PPAR	13	0.311	0.301
WA09-H1	CG	M00420-MEIS1A	29	0.315	0.0965
WA09-H1	CG	M00453-IRF-7	9	0.316	0.408
WA09-H1	CHH	M00188-AP-1	16	0.317	0.232
HSF1-H1	CHG	M00121-USF	30	0.317	0.0882
WA09-HSF1	CHG	JASPAR_MA0091-TAL1-TCF3	20	0.318	0.171
WA09-H1	CG	M00957-PR	4	0.32	0.68
WA09-H1	CHH	M00420-MEIS1A	26	0.33	0.0996
HSF1-H1	CG	M00246-Egr-2	7	0.332	0.467
HSF1-H1	CHG	M00411-HNF-4alpha1	5	0.332	0.586
WA09-H1	CG	M00538-HTF	7	0.333	0.466
HSF1-H1	CHH	M00411-HNF-4alpha1	12	0.334	0.289
HSF1-H1	CHG	M00518-PPARa	11	0.337	0.311
WA09-H1	CHH	M00194-NF-kappaB	8	0.339	0.411
WA09-H1	CHG	M00224-STAT1	20	0.341	0.141
HSF1-H1	CG	M00070-Tal-1beta	45	0.341	0.0221
HSF1-H1	CG	JASPAR_MA0114-HNF4	4	0.342	0.658
WA09-HSF1	CHG	M00993-TAL1	12	0.346	0.27
HSF1-H1	CHH	M00150-Brachyury	9	0.346	0.361
HSF1-H1	CG	M00717-Pax-8	5	0.347	0.567
WA09-HSF1	CHH	JASPAR_MA0091-TAL1-TCF3	35	0.35	0.0393
HSF1-H1	CHH	M00955-GR	6	0.358	0.485
WA09-H1	CHG	M00135-Oct-1	4	0.36	0.64
WA09-HSF1	CHG	M00775-NF-Y	17	0.363	0.152
WA09-HSF1	CG	JASPAR_MA0114-HNF4	5	0.365	0.546
WA09-HSF1	CHH	M00930-Oct-1	6	0.365	0.477
HSF1-H1	CHG	M00071-E47	6	0.366	0.475
WA09-H1	CHH	M00113-CREB	11	0.367	0.267
WA09-HSF1	CHH	M00196-Sp1	23	0.368	0.0843
WA09-H1	CHH	M00184-MyoD	9	0.369	0.329
HSF1-H1	CHG	M00068-HEN1	6	0.377	0.461
HSF1-H1	CHH	JASPAR_MA0106-TP53	5	0.377	0.532
HSF1-H1	CHH	M00406-MEF-2	10	0.379	0.28
WA09-H1	CG	M00738-E2F-4	7	0.381	0.399
WA09-HSF1	CG	M00437-CHX10	7	0.382	0.398
WA09-HSF1	CHG	M00953-AR	7	0.382	0.398
HSF1-H1	CHG	M00224-STAT1	17	0.385	0.127
WA09-H1	CHG	M00250-Gfi-1	11	0.387	0.24
HSF1-H1	CHH	M00922-SRF	16	0.394	0.131
WA09-HSF1	CHG	M00068-HEN1	7	0.395	0.38
WA09-HSF1	CHG	M00157-RORalpha2	6	0.396	0.438
WA09-H1	CG	M00261-Olf-1	8	0.396	0.331
WA09-H1	CHH	M00447-AR	5	0.397	0.508
WA09-HSF1	CHG	JASPAR_MA0115-NR1H2-RXR	13	0.398	0.177
HSF1-H1	CHG	M00225-STAT3	9	0.402	0.284
WA09-H1	CHH	M00421-MEIS1B	12	0.404	0.193
WA09-HSF1	CHH	M00982-KROX	4	0.408	0.592
WA09-H1	CG	M00736-E2F-1	8	0.409	0.315
HSF1-H1	CHG	M00341-GABP	14	0.409	0.147
WA09-HSF1	CHH	M00188-AP-1	7	0.41	0.361
WA09-H1	CHH	JASPAR_MA0051-IRF2	8	0.41	0.313
WA09-H1	CHH	M00978-LEF1TCF1	8	0.422	0.298
HSF1-H1	CHH	M00403-aMEF-2	12	0.424	0.17
WA09-HSF1	CG	M01036-COUPTF	8	0.427	0.292
WA09-H1	CHG	M00777-STAT	6	0.427	0.398
HSF1-H1	CHH	M00736-E2F-1	4	0.427	0.573
WA09-HSF1	CG	M01058-GFI1B	6	0.43	0.395
WA09-HSF1	CG	M00924-AP-1	6	0.43	0.394
WA09-HSF1	CG	M00045-E4BP4	6	0.431	0.393
HSF1-H1	CHG	M00134-HNF-4	9	0.432	0.245
HSF1-H1	CHG	M00193-NF-1	15	0.433	0.107
HSF1-H1	CHG	M00983-MAF	10	0.435	0.209
WA09-HSF1	CG	M00922-SRF	5	0.436	0.463
HSF1-H1	CHH	M01022-LEF1	9	0.439	0.237
HSF1-H1	CHH	M00201-C/EBP	4	0.442	0.558
WA09-HSF1	CG	M00055-N-Myc	5	0.458	0.438
WA09-HSF1	CHG	M00134-HNF-4	6	0.469	0.348
WA09-HSF1	CHG	JASPAR_MA0113-NR3C1	12	0.471	0.122
WA09-HSF1	CHH	JASPAR_MA0115-NR1H2-RXR	9	0.476	0.195
WA09-HSF1	CHH	M00236-Arnt	15	0.477	0.072
WA09-HSF1	CG	M01031-HNF4	15	0.478	0.0714
HSF1-H1	CG	M00957-PR	4	0.486	0.514
WA09-HSF1	CG	M00174-AP-1	8	0.487	0.221
WA09-H1	CG	M00037-NF-E2	15	0.491	0.063
WA09-HSF1	CG	M00176-AP-4	12	0.493	0.104
WA09-HSF1	CHH	M01036-COUPTF	6	0.496	0.317
WA09-H1	CHH	M00515-PPARG	5	0.502	0.389
WA09-HSF1	CG	M00069-YY1	20	0.508	0.0223
WA09-HSF1	CG	M00460-STAT5A	4	0.509	0.491
HSF1-H1	CHH	M00405-MEF-2	5	0.514	0.376
WA09-H1	CHG	M00193-NF-1	21	0.515	0.0168
WA09-HSF1	CHH	M00225-STAT3	7	0.517	0.235
WA09-H1	CG	M00965-LXR,	7	0.522	0.23
HSF1-H1	CG	M00531-NERF1a	6	0.525	0.285
WA09-H1	CHH	M00956-AR	5	0.526	0.362
WA09-H1	CG	M00514-ATF4	11	0.528	0.095
WA09-HSF1	CHH	M00261-Olf-1	4	0.53	0.47
WA09-H1	CG	M00034-p53	9	0.534	0.138
HSF1-H1	CG	M00953-AR	6	0.544	0.265
WA09-HSF1	CG	M00421-MEIS1B	5	0.546	0.341
WA09-HSF1	CHG	M00771-ETS	6	0.548	0.261
HSF1-H1	CHG	M00187-USF	7	0.556	0.195
WA09-HSF1	CHG	M00929-MyoD	5	0.558	0.329
WA09-H1	CHG	M01012-HNF3	6	0.558	0.25
WA09-H1	CHH	M00965-LXR,	16	0.563	0.0231
WA09-HSF1	CG	JASPAR_MA0006-Arnt-Ahr	4	0.565	0.435
WA09-H1	CHG	M00033-p300	4	0.565	0.435
HSF1-H1	CHG	M00113-CREB	5	0.574	0.312
WA09-H1	CHH	M01022-LEF1	9	0.576	0.105
WA09-HSF1	CHG	M00983-MAF	6	0.586	0.221
HSF1-H1	CHG	M00457-STAT5A	13	0.587	0.0349
WA09-HSF1	CG	JASPAR_MA0115-NR1H2-RXR	5	0.59	0.295
WA09-HSF1	CHG	M00460-STAT5A	8	0.602	0.114
WA09-HSF1	CG	M00957-PR	4	0.606	0.394
WA09-HSF1	CG	M00528-PPAR	8	0.607	0.111
HSF1-H1	CHH	JASPAR_MA0070-Pbx	4	0.615	0.385
HSF1-H1	CHH	M00225-STAT3	12	0.619	0.0318
HSF1-H1	CHH	M00034-p53	7	0.626	0.133
WA09-H1	CG	M00188-AP-1	4	0.634	0.366
HSF1-H1	CG	M00762-PPAR,	5	0.641	0.243
HSF1-H1	CG	M00795-Octamer	6	0.648	0.164
WA09-H1	CHG	M00411-HNF-4alpha1	5	0.655	0.231
WA09-HSF1	CG	M00225-STAT3	13	0.661	0.0139
WA09-H1	CHH	M00150-Brachyury	6	0.664	0.151
WA09-HSF1	CHG	JASPAR_MA0059-MYC-MAX	6	0.667	0.148
WA09-H1	CG	M00236-Arnt	22	0.669	0.000662
HSF1-H1	CHG	M00057-COMP1	6	0.675	0.141
HSF1-H1	CHH	M00205-GR	5	0.677	0.21
HSF1-H1	CHH	M00447-AR	4	0.681	0.319
WA09-HSF1	CHG	M00261-Olf-1	6	0.682	0.135
WA09-H1	CG	M01058-GFI1B	6	0.684	0.134
HSF1-H1	CHH	M00407-RSRFC4	9	0.685	0.042
WA09-H1	CG	M00717-Pax-8	5	0.7	0.188
HSF1-H1	CHH	M00097-Pax-6	5	0.701	0.187
WA09-H1	CG	M00775-NF-Y	10	0.713	0.0207
WA09-H1	CG	M00066-Tal-1alpha	13	0.716	0.00596
WA09-HSF1	CG	M00481-AR	4	0.735	0.265
WA09-H1	CHG	M00277-Lmo2	5	0.736	0.156
WA09-H1	CHH	M01045-AP-2alphaA	4	0.744	0.256
WA09-HSF1	CHH	JASPAR_MA0090-TEAD	5	0.75	0.144
HSF1-H1	CG	M01047-AP-2alphaA	4	0.75	0.25
HSF1-H1	CHG	JASPAR_MA0051-IRF2	4	0.752	0.248
WA09-H1	CHH	M00341-GABP	6	0.754	0.0835
WA09-H1	CG	M01047-AP-2alphaA	6	0.761	0.0788
WA09-HSF1	CHG	M00210-OCT-x	4	0.766	0.234
WA09-H1	CHG	JASPAR_MA0051-IRF2	4	0.776	0.224
HSF1-H1	CHG	M01045-AP-2alphaA	4	0.777	0.223
WA09-H1	CHG	M00057-COMP1	4	0.782	0.218
HSF1-H1	CHH	M00115-Tax/CREB	4	0.79	0.21
HSF1-H1	CHH	M00978-LEF1TCF1	6	0.798	0.0569
WA09-HSF1	CHG	M00481-AR	6	0.8	0.056
WA09-HSF1	CG	M00484-Ncx	4	0.807	0.193
WA09-HSF1	CG	M00223-STATx	4	0.812	0.188
WA09-HSF1	CG	JASPAR_MA0007-Ar	4	0.815	0.185
HSF1-H1	CHG	M01012-HNF3	5	0.817	0.0913
HSF1-H1	CHH	M00531-NERF1a	5	0.83	0.082
WA09-HSF1	CHG	JASPAR_MA0058-MAX	4	0.832	0.168
HSF1-H1	CHH	M00113-CREB	7	0.837	0.0187
HSF1-H1	CG	M00045-E4BP4	5	0.85	0.0678
WA09-HSF1	CHH	M00184-MyoD	7	0.85	0.0154
HSF1-H1	CHG	M00261-Olf-1	4	0.867	0.133
WA09-H1	CHH	M00406-MEF-2	6	0.87	0.0242
HSF1-H1	CHH	M00457-STAT5A	5	0.9	0.0378
WA09-H1	CG	M01036-COUPTF	4	0.91	0.0906
HSF1-H1	CG	M01058-GFI1B	6	0.923	0.00856
WA09-H1	CG	M00244-NGFI-C	4	0.962	0.0384
WA09-H1	CG	M00068-HEN1	4	0.975	0.0254
WA09-H1	CHG	M00201-C/EBP	4	0.976	0.0236
WA09-H1	CG	JASPAR_MA0115-NR1H2-RXR	4	0.986	0.0141

## Sheet: Pearson-motifs (NEB)
Correlation between the neighboring sequences of binding sites and the associated gene expression levels
celllines	context	motif	# sites	corr	p-value
WA09-HSF1	CG	M00966-VDR,	5	-0.987	0.00171
HSF1-H1	CHG	M00935-NF-AT	4	-0.984	0.0155
WA09-HSF1	CG	M00008-Sp1	4	-0.972	0.0279
WA09-HSF1	CG	M00454-MRF-2	4	-0.958	0.0415
WA09-H1	CG	JASPAR_MA0030-FOXF2	4	-0.954	0.046
HSF1-H1	CG	M00935-NF-AT	4	-0.952	0.0482
WA09-H1	CG	M00195-Oct-1	4	-0.946	0.0539
WA09-H1	CHG	M00413-AREB6	4	-0.944	0.0564
WA09-H1	CHG	M00008-Sp1	4	-0.931	0.0689
WA09-HSF1	CHH	M00939-E2F-1	4	-0.915	0.0848
WA09-H1	CHH	M00631-FXR/RXR-alpha	7	-0.914	0.00397
WA09-HSF1	CHG	M00694-E4F1	4	-0.907	0.0934
WA09-H1	CHH	M00426-E2F	4	-0.907	0.0934
HSF1-H1	CHG	M00145-Brn-2	4	-0.904	0.0959
HSF1-H1	CHG	M00124-Pbx1b	5	-0.903	0.0355
HSF1-H1	CG	M00778-AhR	5	-0.902	0.0364
WA09-H1	CHH	M00419-MEIS1	5	-0.885	0.0461
WA09-HSF1	CG	JASPAR_MA0068-Pax4	4	-0.883	0.117
WA09-H1	CHG	JASPAR_MA0079-SP1	5	-0.882	0.0477
WA09-HSF1	CHH	M00102-CDP	7	-0.88	0.00891
WA09-H1	CG	M00650-MTF-1	5	-0.867	0.0573
WA09-HSF1	CG	M00235-AhR	6	-0.866	0.0256
HSF1-H1	CG	M00052-NF-kappaB	6	-0.851	0.0316
WA09-H1	CG	M00190-C/EBP	5	-0.847	0.0702
WA09-H1	CHH	M00124-Pbx1b	5	-0.845	0.0712
HSF1-H1	CG	M00797-HIF-1	6	-0.833	0.0396
WA09-HSF1	CHG	M00436-IPF1	4	-0.832	0.168
WA09-HSF1	CG	M00935-NF-AT	4	-0.829	0.171
WA09-H1	CG	M00797-HIF-1	6	-0.829	0.0414
WA09-HSF1	CG	JASPAR_MA0079-SP1	5	-0.825	0.0858
WA09-H1	CG	M00984-PEBP	4	-0.82	0.18
WA09-HSF1	CHH	M00063-IRF-2	4	-0.797	0.203
HSF1-H1	CG	M00152-SRF	5	-0.78	0.12
HSF1-H1	CHG	M00470-AP-2gamma	6	-0.78	0.0677
WA09-HSF1	CG	M00651-NF-muE1	4	-0.777	0.223
HSF1-H1	CG	M01069-GZF1	4	-0.777	0.223
WA09-H1	CHH	M00117-C/EBPbeta	10	-0.77	0.00926
HSF1-H1	CG	M00433-Hmx3	7	-0.755	0.0499
WA09-HSF1	CHG	M01011-HNF1	6	-0.745	0.0894
WA09-H1	CHH	M00665-Sp3	4	-0.745	0.255
WA09-HSF1	CHH	M00023-Hox-1.3	4	-0.742	0.258
WA09-HSF1	CG	M00426-E2F	5	-0.735	0.157
WA09-HSF1	CG	M00665-Sp3	5	-0.734	0.158
WA09-H1	CHG	M00124-Pbx1b	5	-0.732	0.159
WA09-HSF1	CHG	M00807-EGR	6	-0.729	0.1
WA09-HSF1	CHG	M00650-MTF-1	5	-0.725	0.166
WA09-H1	CHH	JASPAR_MA0043-HLF	8	-0.722	0.0432
HSF1-H1	CG	M00804-E2A	8	-0.721	0.0434
WA09-HSF1	CHG	JASPAR_MA0079-SP1	5	-0.72	0.17
WA09-HSF1	CHG	M00651-NF-muE1	4	-0.718	0.282
WA09-HSF1	CHG	M00008-Sp1	4	-0.718	0.282
WA09-H1	CG	M00252-TATA	5	-0.713	0.177
WA09-HSF1	CG	M00470-AP-2gamma	6	-0.712	0.113
WA09-HSF1	CHG	JASPAR_MA0068-Pax4	8	-0.706	0.0505
WA09-H1	CHH	M00045-E4BP4	10	-0.705	0.0228
WA09-H1	CG	M00139-AhR	14	-0.704	0.00492
HSF1-H1	CHH	M00459-STAT5B	16	-0.703	0.0024
HSF1-H1	CHG	M00326-Pax-1	4	-0.7	0.3
WA09-H1	CHH	M00699-ICSBP	4	-0.699	0.301
HSF1-H1	CG	M00699-ICSBP	4	-0.698	0.302
HSF1-H1	CHH	M00648-MAF	15	-0.689	0.00448
HSF1-H1	CG	M00063-IRF-2	4	-0.686	0.314
WA09-H1	CHH	M00145-Brn-2	4	-0.685	0.315
WA09-HSF1	CHG	M00414-AREB6	7	-0.683	0.0906
WA09-H1	CHH	M00244-NGFI-C	7	-0.68	0.0924
HSF1-H1	CG	M01013-IPF1	6	-0.678	0.139
WA09-H1	CG	M00192-GR	7	-0.676	0.0952
HSF1-H1	CG	JASPAR_MA0038-Gfi	6	-0.674	0.142
WA09-H1	CG	M00778-AhR	5	-0.671	0.215
HSF1-H1	CG	JASPAR_MA0066-PPARG	9	-0.668	0.0494
WA09-HSF1	CG	M00729-Cdx-2	8	-0.667	0.0709
WA09-HSF1	CHH	M01067-GFI1	9	-0.667	0.0498
WA09-H1	CHH	M00063-IRF-2	4	-0.666	0.334
HSF1-H1	CHG	M00152-SRF	5	-0.662	0.223
HSF1-H1	CG	JASPAR_MA0073-RREB1	5	-0.655	0.23
WA09-HSF1	CHG	M00778-AhR	5	-0.653	0.232
HSF1-H1	CG	M00373-Pax-4	9	-0.653	0.0564
WA09-HSF1	CHG	M00326-Pax-1	4	-0.651	0.349
WA09-H1	CHG	M00419-MEIS1	5	-0.65	0.235
WA09-H1	CHG	M00117-C/EBPbeta	10	-0.65	0.042
WA09-HSF1	CG	M00794-TTF-1	6	-0.648	0.164
WA09-HSF1	CHG	M00470-AP-2gamma	6	-0.645	0.167
WA09-HSF1	CHG	M00059-YY1	7	-0.643	0.119
HSF1-H1	CG	M00984-PEBP	4	-0.643	0.357
HSF1-H1	CHG	M01011-HNF1	7	-0.642	0.12
WA09-H1	CG	M01069-GZF1	4	-0.638	0.362
WA09-H1	CG	M00155-ARP-1	4	-0.637	0.363
HSF1-H1	CHH	M01073-HIC1	4	-0.637	0.363
HSF1-H1	CG	M00206-HNF-1	11	-0.633	0.0365
HSF1-H1	CHH	M00023-Hox-1.3	5	-0.632	0.253
HSF1-H1	CHG	JASPAR_MA0030-FOXF2	5	-0.628	0.256
HSF1-H1	CHH	JASPAR_MA0006-Arnt-Ahr	11	-0.627	0.039
HSF1-H1	CG	M00252-TATA	6	-0.623	0.186
HSF1-H1	CG	M00147-HSF2	4	-0.621	0.379
WA09-HSF1	CG	M00456-FAC1	6	-0.609	0.2
WA09-HSF1	CHG	TBX_zhenyu-TBX	4	-0.609	0.391
WA09-HSF1	CHH	M00797-HIF-1	6	-0.606	0.202
WA09-HSF1	CHH	M00291-Freac-3	5	-0.605	0.28
WA09-HSF1	CHG	M00974-SMAD	5	-0.603	0.282
HSF1-H1	CHH	M00145-Brn-2	4	-0.603	0.397
HSF1-H1	CHG	JASPAR_MA0040-Foxq1	4	-0.6	0.4
WA09-HSF1	CHG	M00939-E2F-1	4	-0.599	0.401
WA09-H1	CG	M00291-Freac-3	5	-0.595	0.29
WA09-HSF1	CHG	M00638-HNF-4alpha	7	-0.59	0.163
HSF1-H1	CHH	M00185-NF-Y	7	-0.588	0.165
WA09-H1	CG	M00976-AHRHIF	6	-0.585	0.223
HSF1-H1	CG	M00024-E2F	14	-0.583	0.0288
HSF1-H1	CG	JASPAR_MA0030-FOXF2	5	-0.583	0.302
WA09-HSF1	CHG	JASPAR_MA0050-IRF1	14	-0.58	0.0298
WA09-H1	CG	M00414-AREB6	7	-0.576	0.176
WA09-H1	CG	M00373-Pax-4	9	-0.576	0.104
WA09-HSF1	CHH	M00026-RSRFC4	7	-0.575	0.177
WA09-HSF1	CHG	M00206-HNF-1	7	-0.574	0.178
HSF1-H1	CHG	M00251-XBP-1	16	-0.571	0.021
WA09-H1	CHG	M00470-AP-2gamma	6	-0.569	0.239
HSF1-H1	CHH	M00470-AP-2gamma	6	-0.567	0.241
WA09-H1	CG	M00935-NF-AT	4	-0.565	0.435
WA09-HSF1	CHH	M00378-Pax-4	5	-0.563	0.323
WA09-H1	CHH	M00483-ATF6	5	-0.56	0.326
WA09-H1	CHH	M00794-TTF-1	6	-0.553	0.255
WA09-H1	CG	M00023-Hox-1.3	5	-0.551	0.336
WA09-HSF1	CG	M00778-AhR	5	-0.55	0.336
WA09-H1	CHH	M00360-Pax-3	9	-0.55	0.125
HSF1-H1	CHG	M00778-AhR	5	-0.55	0.337
WA09-HSF1	CHH	M00739-E2F-4	16	-0.545	0.0289
HSF1-H1	CG	M00694-E4F1	4	-0.545	0.455
WA09-H1	CG	M00024-E2F	14	-0.543	0.0446
WA09-H1	CHG	M00136-Oct-1	6	-0.542	0.266
HSF1-H1	CHH	M00244-NGFI-C	7	-0.54	0.211
WA09-H1	CHG	M00063-IRF-2	4	-0.535	0.465
WA09-HSF1	CG	JASPAR_MA0112-ESR1	12	-0.531	0.0759
WA09-HSF1	CG	M00233-MEF-2	12	-0.529	0.0772
WA09-HSF1	CG	M00433-Hmx3	7	-0.529	0.222
WA09-H1	CHG	M00924-AP-1	36	-0.525	0.00101
WA09-HSF1	CHH	M00195-Oct-1	5	-0.523	0.366
HSF1-H1	CHG	M00195-Oct-1	5	-0.522	0.367
WA09-HSF1	CHG	M00185-NF-Y	7	-0.517	0.235
WA09-HSF1	CHH	M00244-NGFI-C	7	-0.515	0.237
WA09-HSF1	CHG	M00327-Pax-3	4	-0.512	0.488
WA09-HSF1	CHH	M00116-C/EBPalpha	5	-0.51	0.38
WA09-H1	CHG	M00052-NF-kappaB	7	-0.51	0.242
WA09-H1	CG	M00436-IPF1	4	-0.508	0.492
WA09-H1	CG	M00242-PPARa	18	-0.507	0.0316
HSF1-H1	CHG	M00132-HNF-1	12	-0.507	0.0923
WA09-H1	CHG	M00794-TTF-1	7	-0.505	0.248
WA09-H1	CHH	M00413-AREB6	4	-0.505	0.495
WA09-H1	CG	M00484-Ncx	11	-0.502	0.115
HSF1-H1	CG	M00291-Freac-3	5	-0.5	0.391
WA09-H1	CHG	M00938-E2F-1	8	-0.499	0.208
WA09-H1	CHH	M00242-PPARa	19	-0.499	0.0298
WA09-HSF1	CHH	JASPAR_MA0068-Pax4	5	-0.496	0.395
WA09-HSF1	CHH	M00459-STAT5B	15	-0.495	0.0604
HSF1-H1	CHH	M00088-Ik-3	19	-0.491	0.0326
WA09-HSF1	CG	M00063-IRF-2	4	-0.487	0.513
HSF1-H1	CHH	M00999-AIRE	13	-0.487	0.0913
WA09-H1	CHH	M00935-NF-AT	4	-0.486	0.514
HSF1-H1	CHG	M00201-C/EBP	10	-0.475	0.166
WA09-H1	CG	M01007-SRF	15	-0.474	0.0742
WA09-HSF1	CG	M00160-SRY	6	-0.472	0.345
WA09-H1	CHH	M00470-AP-2gamma	6	-0.47	0.347
HSF1-H1	CHH	M00483-ATF6	5	-0.47	0.424
WA09-HSF1	CHG	M00190-C/EBP	5	-0.469	0.425
WA09-H1	CHG	JASPAR_MA0038-Gfi	6	-0.467	0.351
HSF1-H1	CHH	M00155-ARP-1	4	-0.467	0.533
WA09-H1	CHG	JASPAR_MA0030-FOXF2	5	-0.465	0.43
HSF1-H1	CHG	M00117-C/EBPbeta	10	-0.464	0.177
WA09-H1	CHG	JASPAR_MA0040-Foxq1	4	-0.461	0.539
WA09-HSF1	CHH	M00470-AP-2gamma	6	-0.46	0.359
HSF1-H1	CG	M00956-AR	22	-0.46	0.0312
WA09-HSF1	CHH	M00483-ATF6	5	-0.459	0.437
HSF1-H1	CHH	M00373-Pax-4	9	-0.459	0.214
WA09-HSF1	CHH	M00648-MAF	13	-0.458	0.116
WA09-HSF1	CHH	JASPAR_MA0050-IRF1	15	-0.456	0.088
HSF1-H1	CHH	M00929-MyoD	14	-0.456	0.101
HSF1-H1	CG	M00085-ZID	9	-0.454	0.22
WA09-HSF1	CHG	M00797-HIF-1	6	-0.451	0.37
HSF1-H1	CHG	M00205-GR	12	-0.448	0.144
HSF1-H1	CG	M00490-Bach2	6	-0.445	0.377
WA09-HSF1	CG	M00291-Freac-3	5	-0.444	0.453
HSF1-H1	CG	M00481-AR	32	-0.444	0.0108
HSF1-H1	CG	M01045-AP-2alphaA	14	-0.442	0.113
HSF1-H1	CHG	JASPAR_MA0068-Pax4	10	-0.441	0.202
WA09-HSF1	CHH	M01073-HIC1	5	-0.439	0.46
WA09-H1	CHH	M00222-Hand1	9	-0.439	0.237
WA09-HSF1	CHG	M00433-Hmx3	7	-0.438	0.325
WA09-H1	CHH	M00088-Ik-3	19	-0.437	0.0612
WA09-HSF1	CHH	M00736-E2F-1	38	-0.436	0.00623
HSF1-H1	CG	M00102-CDP	7	-0.431	0.334
WA09-HSF1	CG	M00425-E2F	5	-0.427	0.474
WA09-H1	CG	M00131-HNF-3beta	21	-0.427	0.0533
WA09-HSF1	CG	JASPAR_MA0038-Gfi	6	-0.426	0.399
WA09-H1	CHH	M00720-CAC-binding	4	-0.426	0.574
WA09-H1	CHG	M00205-GR	12	-0.425	0.169
WA09-HSF1	CHH	M00778-AhR	5	-0.421	0.48
WA09-H1	CHH	M00410-SOX-9	15	-0.421	0.118
HSF1-H1	CHG	JASPAR_MA0050-IRF1	15	-0.418	0.121
WA09-H1	CHH	M01017-PBX1	9	-0.417	0.265
WA09-HSF1	CHG	M00195-Oct-1	5	-0.415	0.488
WA09-H1	CHH	M00001-MyoD	7	-0.411	0.36
HSF1-H1	CG	M00285-TCF11	4	-0.411	0.589
HSF1-H1	CHG	M00483-ATF6	5	-0.411	0.492
WA09-H1	CG	M00490-Bach2	6	-0.408	0.422
WA09-H1	CHH	JASPAR_MA0030-FOXF2	5	-0.408	0.495
HSF1-H1	CG	M00160-SRY	6	-0.408	0.422
WA09-H1	CHG	M00257-RREB-1	7	-0.406	0.367
WA09-HSF1	CHH	M00416-Cart-1	20	-0.405	0.0768
WA09-H1	CHH	JASPAR_MA0069-Pax6	20	-0.405	0.0763
WA09-HSF1	CHG	M00736-E2F-1	38	-0.404	0.0118
WA09-H1	CHH	M01013-IPF1	7	-0.403	0.37
HSF1-H1	CG	M00124-Pbx1b	4	-0.402	0.598
WA09-H1	CHH	JASPAR_MA0006-Arnt-Ahr	11	-0.399	0.224
WA09-H1	CG	M00694-E4F1	4	-0.398	0.602
HSF1-H1	CG	M00058-HEN1	7	-0.398	0.376
WA09-H1	CHG	M00258-ISRE	15	-0.396	0.144
HSF1-H1	CHH	JASPAR_MA0068-Pax4	10	-0.395	0.259
WA09-H1	CHH	JASPAR_MA0046-TCF1	5	-0.394	0.511
HSF1-H1	CHH	M00026-RSRFC4	7	-0.394	0.381
WA09-HSF1	CHH	M00059-YY1	7	-0.391	0.386
HSF1-H1	CHG	M00257-RREB-1	7	-0.389	0.389
WA09-H1	CHH	M00480-LUN-1	13	-0.388	0.19
WA09-H1	CG	JASPAR_MA0070-Pbx	6	-0.387	0.448
WA09-H1	CHG	M00480-LUN-1	13	-0.387	0.191
HSF1-H1	CG	M00156-RORalpha1	7	-0.387	0.391
HSF1-H1	CG	M00794-TTF-1	6	-0.386	0.45
WA09-H1	CHG	M00252-TATA	6	-0.385	0.452
WA09-H1	CHH	M00235-AhR	6	-0.385	0.452
WA09-HSF1	CHG	JASPAR_MA0072-RORA1	35	-0.383	0.0231
WA09-H1	CG	M00466-HIF-1	17	-0.383	0.129
HSF1-H1	CG	M00292-Freac-4	20	-0.383	0.0957
WA09-HSF1	CHG	M00145-Brn-2	4	-0.382	0.618
WA09-HSF1	CG	M00152-SRF	5	-0.378	0.53
WA09-HSF1	CHG	M00456-FAC1	5	-0.375	0.534
WA09-H1	CHG	M00201-C/EBP	10	-0.375	0.286
HSF1-H1	CHH	M00998-PBX	17	-0.375	0.138
WA09-HSF1	CG	M00245-Egr-3	9	-0.374	0.321
HSF1-H1	CHG	M00717-Pax-8	7	-0.373	0.41
HSF1-H1	CHG	M00427-E2F	11	-0.372	0.26
WA09-H1	CHH	M00449-Zic2	16	-0.369	0.16
WA09-H1	CHH	JASPAR_MA0079-SP1	4	-0.368	0.632
WA09-H1	CHH	M00647-LXR	23	-0.366	0.086
WA09-HSF1	CG	M00797-HIF-1	6	-0.365	0.476
WA09-HSF1	CHH	M00938-E2F-1	12	-0.365	0.243
WA09-HSF1	CHG	JASPAR_MA0007-Ar	19	-0.364	0.126
HSF1-H1	CG	M00242-PPARa	16	-0.364	0.166
WA09-HSF1	CG	M00717-Pax-8	8	-0.363	0.376
WA09-HSF1	CHH	JASPAR_MA0046-TCF1	5	-0.361	0.55
WA09-H1	CG	M00410-SOX-9	15	-0.36	0.187
WA09-H1	CHG	M00340-c-Ets-2	16	-0.359	0.173
WA09-H1	CHG	M00132-HNF-1	12	-0.358	0.253
WA09-H1	CG	M01047-AP-2alphaA	22	-0.356	0.104
WA09-H1	CHG	M00449-Zic2	16	-0.355	0.177
WA09-H1	CHG	M00246-Egr-2	16	-0.355	0.177
WA09-H1	CHG	JASPAR_MA0048-NHLH1	14	-0.351	0.218
WA09-HSF1	CHG	M00291-Freac-3	5	-0.349	0.565
HSF1-H1	CHH	M01011-HNF1	7	-0.349	0.444
WA09-HSF1	CHH	M00998-PBX	16	-0.348	0.187
WA09-H1	CG	JASPAR_MA0066-PPARG	9	-0.347	0.361
WA09-HSF1	CG	M01073-HIC1	4	-0.346	0.654
WA09-HSF1	CG	M00136-Oct-1	6	-0.346	0.502
WA09-HSF1	CHG	M00208-NF-kappaB	20	-0.345	0.136
HSF1-H1	CG	M00976-AHRHIF	6	-0.345	0.503
HSF1-H1	CG	M00422-FOXJ2	19	-0.345	0.149
HSF1-H1	CG	M00056-myogenin	12	-0.344	0.274
WA09-HSF1	CHH	M00088-Ik-3	19	-0.343	0.15
WA09-H1	CG	M00285-TCF11	4	-0.342	0.658
WA09-HSF1	CHG	M00938-E2F-1	10	-0.341	0.334
WA09-HSF1	CHH	M00414-AREB6	8	-0.341	0.409
HSF1-H1	CG	M00340-c-Ets-2	15	-0.339	0.216
WA09-H1	CHG	M00144-BSAP	8	-0.338	0.412
WA09-HSF1	CHG	M00116-C/EBPalpha	5	-0.335	0.581
WA09-H1	CG	M00929-MyoD	14	-0.335	0.241
HSF1-H1	CG	M00987-FOXP1	23	-0.335	0.118
WA09-HSF1	CHH	M00201-C/EBP	9	-0.334	0.38
HSF1-H1	CHH	M00433-Hmx3	8	-0.334	0.418
HSF1-H1	CHG	M00929-MyoD	14	-0.332	0.246
HSF1-H1	CG	M00106-CDP	8	-0.331	0.424
HSF1-H1	CHG	M00102-CDP	7	-0.33	0.47
WA09-H1	CG	M01019-TBX5	10	-0.329	0.353
WA09-H1	CHG	M00156-RORalpha1	9	-0.329	0.387
WA09-H1	CHH	M00378-Pax-4	4	-0.329	0.671
WA09-H1	CHH	M00186-SRF	11	-0.329	0.323
HSF1-H1	CHG	M00648-MAF	15	-0.329	0.232
WA09-H1	CHG	M00810-SRF	15	-0.328	0.232
WA09-H1	CHH	M00057-COMP1	16	-0.328	0.215
WA09-HSF1	CG	M00222-Hand1	9	-0.327	0.39
WA09-HSF1	CHG	M00292-Freac-4	22	-0.326	0.139
HSF1-H1	CG	M00233-MEF-2	13	-0.326	0.276
HSF1-H1	CHH	M00222-Hand1	10	-0.326	0.359
WA09-H1	CHG	JASPAR_MA0006-Arnt-Ahr	10	-0.325	0.359
HSF1-H1	CG	M00979-PAX6	9	-0.325	0.393
HSF1-H1	CHH	M00071-E47	35	-0.325	0.0567
HSF1-H1	CHG	M00232-MEF-2	32	-0.324	0.0701
HSF1-H1	CHH	JASPAR_MA0069-Pax6	19	-0.323	0.178
HSF1-H1	CHH	M00485-Nkx2-2	4	-0.323	0.677
HSF1-H1	CHH	M00720-CAC-binding	4	-0.322	0.678
WA09-HSF1	CG	JASPAR_MA0043-HLF	6	-0.32	0.537
WA09-H1	CG	M00143-BSAP	10	-0.32	0.367
WA09-HSF1	CHH	M00999-AIRE	12	-0.319	0.312
WA09-H1	CHG	M01073-HIC1	4	-0.319	0.681
WA09-HSF1	CG	M00002-E47	12	-0.317	0.315
WA09-HSF1	CG	M00007-Elk-1	55	-0.317	0.0182
HSF1-H1	CHH	M00447-AR	20	-0.316	0.175
HSF1-H1	CHG	M00208-NF-kappaB	20	-0.315	0.176
HSF1-H1	CHG	M00373-Pax-4	9	-0.314	0.411
WA09-H1	CHH	M00201-C/EBP	10	-0.313	0.379
HSF1-H1	CHH	M00717-Pax-8	8	-0.312	0.452
WA09-H1	CHH	M00058-HEN1	7	-0.311	0.497
HSF1-H1	CG	M00631-FXR/RXR-alpha	5	-0.308	0.614
WA09-HSF1	CG	M00056-myogenin	12	-0.307	0.332
WA09-H1	CG	M00063-IRF-2	4	-0.306	0.694
HSF1-H1	CHG	M00116-C/EBPalpha	5	-0.306	0.617
WA09-HSF1	CHG	M00115-Tax/CREB	12	-0.304	0.337
WA09-HSF1	CHH	M00992-FOXP3	4	-0.304	0.696
WA09-H1	CHG	JASPAR_MA0071-RORA	6	-0.302	0.561
HSF1-H1	CHG	M01017-PBX1	9	-0.302	0.43
WA09-H1	CHG	M00999-AIRE	13	-0.301	0.318
WA09-HSF1	CHH	M00033-p300	18	-0.3	0.227
WA09-HSF1	CHH	JASPAR_MA0069-Pax6	20	-0.3	0.199
WA09-H1	CG	M00516-E2F	82	-0.299	0.00638
WA09-H1	CG	M00292-Freac-4	22	-0.299	0.177
WA09-H1	CHH	JASPAR_MA0042-FOXI1	19	-0.299	0.214
WA09-H1	CHG	M00947-CP2/LBP-1c/LSF	9	-0.295	0.441
WA09-H1	CHG	M00717-Pax-8	8	-0.295	0.479
HSF1-H1	CG	M00068-HEN1	35	-0.294	0.087
HSF1-H1	CHG	JASPAR_MA0073-RREB1	5	-0.292	0.634
WA09-HSF1	CHH	M00208-NF-kappaB	20	-0.291	0.214
WA09-H1	CHH	M00922-SRF	90	-0.291	0.00542
WA09-HSF1	CHG	M00729-Cdx-2	11	-0.29	0.386
WA09-H1	CHG	M00720-CAC-binding	4	-0.29	0.71
WA09-H1	CHH	M00191-ER	10	-0.29	0.416
HSF1-H1	CG	M01047-AP-2alphaA	21	-0.29	0.202
HSF1-H1	CG	M00205-GR	12	-0.29	0.361
HSF1-H1	CHG	JASPAR_MA0069-Pax6	20	-0.288	0.218
HSF1-H1	CHH	M00052-NF-kappaB	7	-0.288	0.531
WA09-HSF1	CHG	M00483-ATF6	5	-0.287	0.64
HSF1-H1	CHH	M00416-Cart-1	22	-0.287	0.196
WA09-HSF1	CHG	M00097-Pax-6	21	-0.286	0.209
WA09-H1	CHH	JASPAR_MA0048-NHLH1	16	-0.286	0.283
HSF1-H1	CHG	M00947-CP2/LBP-1c/LSF	9	-0.286	0.456
HSF1-H1	CG	JASPAR_MA0043-HLF	6	-0.285	0.584
HSF1-H1	CG	JASPAR_MA0006-Arnt-Ahr	11	-0.285	0.396
HSF1-H1	CG	M00117-C/EBPbeta	9	-0.285	0.457
WA09-HSF1	CG	M00277-Lmo2	21	-0.284	0.212
WA09-H1	CHH	M00132-HNF-1	12	-0.284	0.371
WA09-HSF1	CHG	M00147-HSF2	4	-0.282	0.718
WA09-HSF1	CHH	M00721-CACCC-binding	8	-0.281	0.5
WA09-H1	CG	M00651-NF-muE1	4	-0.281	0.719
HSF1-H1	CHH	M00232-MEF-2	32	-0.281	0.119
HSF1-H1	CHH	M00195-Oct-1	5	-0.28	0.648
WA09-HSF1	CHG	M00947-CP2/LBP-1c/LSF	10	-0.279	0.434
WA09-HSF1	CHH	JASPAR_MA0006-Arnt-Ahr	11	-0.279	0.406
HSF1-H1	CG	M00136-Oct-1	6	-0.279	0.592
WA09-HSF1	CG	M00250-Gfi-1	23	-0.275	0.203
WA09-HSF1	CHG	M00976-AHRHIF	6	-0.274	0.6
HSF1-H1	CG	M00139-AhR	13	-0.273	0.367
HSF1-H1	CG	M00947-CP2/LBP-1c/LSF	8	-0.271	0.516
WA09-HSF1	CG	M00205-GR	12	-0.27	0.396
WA09-H1	CHH	M00195-Oct-1	5	-0.27	0.661
WA09-H1	CG	M00953-AR	32	-0.269	0.137
WA09-H1	CG	M00099-S8	14	-0.268	0.354
HSF1-H1	CG	M00232-MEF-2	30	-0.268	0.151
WA09-H1	CHH	M00258-ISRE	15	-0.264	0.341
WA09-HSF1	CG	M00973-E2A	21	-0.263	0.249
WA09-H1	CHG	M00059-YY1	7	-0.263	0.569
WA09-HSF1	CHH	M00131-HNF-3beta	23	-0.262	0.228
HSF1-H1	CHH	JASPAR_MA0046-TCF1	5	-0.262	0.67
WA09-H1	CHG	JASPAR_MA0069-Pax6	20	-0.261	0.266
WA09-H1	CHH	JASPAR_MA0106-TP53	30	-0.261	0.164
WA09-HSF1	CHG	M00790-HNF-1	10	-0.26	0.468
WA09-HSF1	CHH	M00638-HNF-4alpha	7	-0.26	0.573
WA09-H1	CG	M00772-IRF	35	-0.26	0.132
WA09-HSF1	CHH	M00115-Tax/CREB	12	-0.259	0.416
WA09-H1	CHG	M00191-ER	10	-0.259	0.47
WA09-H1	CHH	JASPAR_MA0072-RORA1	38	-0.258	0.117
HSF1-H1	CG	M00143-BSAP	10	-0.258	0.472
WA09-HSF1	CHH	M01066-BLIMP1	40	-0.257	0.11
WA09-H1	CHG	M00102-CDP	7	-0.257	0.577
WA09-HSF1	CG	M00915-AP-2	29	-0.256	0.18
WA09-H1	CG	M00004-c-Myb	16	-0.255	0.34
WA09-H1	CHG	M00979-PAX6	9	-0.255	0.508
HSF1-H1	CHH	M00208-NF-kappaB	20	-0.255	0.278
WA09-H1	CG	M00736-E2F-1	38	-0.254	0.124
HSF1-H1	CHH	M00201-C/EBP	10	-0.253	0.481
WA09-HSF1	CG	M00490-Bach2	6	-0.251	0.632
WA09-H1	CHG	M00485-Nkx2-2	4	-0.251	0.749
WA09-H1	CHH	M00123-c-Myc	34	-0.251	0.151
HSF1-H1	CHG	M00650-MTF-1	4	-0.25	0.75
WA09-H1	CG	JASPAR_MA0090-TEAD	13	-0.249	0.412
WA09-H1	CG	M00251-XBP-1	16	-0.249	0.352
WA09-H1	CHG	M01017-PBX1	9	-0.248	0.52
HSF1-H1	CHG	M01020-TBX5	17	-0.247	0.339
HSF1-H1	CHH	JASPAR_MA0073-RREB1	5	-0.247	0.689
WA09-H1	CHG	M00474-FOXO1	4	-0.246	0.754
HSF1-H1	CHH	M00647-LXR	23	-0.246	0.257
WA09-H1	CHH	M00326-Pax-1	4	-0.245	0.755
WA09-HSF1	CHG	M00721-CACCC-binding	8	-0.244	0.56
WA09-HSF1	CHH	M00806-NF-1	13	-0.244	0.421
WA09-HSF1	CHG	M00447-AR	20	-0.243	0.302
WA09-H1	CG	M00102-CDP	7	-0.242	0.601
WA09-H1	CHG	M00447-AR	20	-0.242	0.304
WA09-H1	CHG	M00150-Brachyury	20	-0.242	0.303
WA09-H1	CHG	M00992-FOXP3	4	-0.242	0.758
WA09-H1	CHH	M00929-MyoD	13	-0.242	0.426
HSF1-H1	CG	M00201-C/EBP	9	-0.242	0.53
WA09-H1	CHH	M00790-HNF-1	11	-0.241	0.475
HSF1-H1	CG	M00414-AREB6	7	-0.241	0.603
HSF1-H1	CHH	M00007-Elk-1	56	-0.241	0.0738
WA09-HSF1	CG	M00444-VDR	15	-0.24	0.389
WA09-H1	CHG	M00518-PPARa	41	-0.24	0.13
WA09-H1	CHG	M00290-Freac-2	11	-0.24	0.478
HSF1-H1	CG	M00410-SOX-9	15	-0.239	0.391
WA09-HSF1	CG	M00648-MAF	13	-0.238	0.433
WA09-H1	CG	M00947-CP2/LBP-1c/LSF	9	-0.237	0.539
WA09-HSF1	CG	M00424-NKX6-1	5	-0.236	0.703
WA09-H1	CG	JASPAR_MA0072-RORA1	34	-0.235	0.181
HSF1-H1	CHG	M00738-E2F-4	31	-0.235	0.203
HSF1-H1	CHH	M00738-E2F-4	30	-0.235	0.211
WA09-H1	CG	M00531-NERF1a	63	-0.233	0.0664
WA09-H1	CG	M00459-STAT5B	15	-0.232	0.405
HSF1-H1	CG	M00729-Cdx-2	11	-0.232	0.492
HSF1-H1	CG	M00071-E47	32	-0.232	0.201
WA09-H1	CHG	JASPAR_MA0043-HLF	7	-0.23	0.62
HSF1-H1	CHG	M00056-myogenin	13	-0.23	0.45
HSF1-H1	CHH	M00915-AP-2	27	-0.229	0.25
WA09-H1	CHH	M00422-FOXJ2	21	-0.228	0.32
WA09-HSF1	CHH	M00055-N-Myc	19	-0.227	0.351
WA09-HSF1	CG	M00416-Cart-1	15	-0.226	0.418
WA09-H1	CG	M00132-HNF-1	11	-0.226	0.504
HSF1-H1	CHH	M00251-XBP-1	15	-0.226	0.418
WA09-H1	CG	M00979-PAX6	9	-0.225	0.561
WA09-H1	CG	M00150-Brachyury	19	-0.225	0.355
WA09-H1	CHG	M00251-XBP-1	16	-0.225	0.402
HSF1-H1	CHG	M00433-Hmx3	8	-0.225	0.593
HSF1-H1	CHG	M00088-Ik-3	19	-0.224	0.357
HSF1-H1	CHH	M00152-SRF	5	-0.224	0.718
WA09-HSF1	CHH	M00915-AP-2	29	-0.223	0.244
HSF1-H1	CHH	JASPAR_MA0042-FOXI1	19	-0.223	0.358
WA09-HSF1	CG	JASPAR_MA0046-TCF1	4	-0.222	0.778
WA09-HSF1	CHH	M00233-MEF-2	14	-0.222	0.445
WA09-H1	CG	M00425-E2F	5	-0.221	0.721
HSF1-H1	CG	M00426-E2F	4	-0.221	0.779
WA09-HSF1	CG	M00422-FOXJ2	18	-0.22	0.381
HSF1-H1	CG	M00651-NF-muE1	4	-0.22	0.78
WA09-HSF1	CHH	M00007-Elk-1	59	-0.219	0.0963
WA09-H1	CG	M00258-ISRE	15	-0.219	0.433
WA09-HSF1	CG	M00804-E2A	10	-0.218	0.546
WA09-HSF1	CHH	M00454-MRF-2	9	-0.218	0.573
WA09-HSF1	CHH	M00947-CP2/LBP-1c/LSF	10	-0.218	0.545
WA09-H1	CHG	M00333-ZF5	29	-0.218	0.256
HSF1-H1	CG	M00447-AR	17	-0.218	0.4
HSF1-H1	CHH	JASPAR_MA0048-NHLH1	15	-0.218	0.435
WA09-HSF1	CHG	M00284-TCF11	30	-0.217	0.25
WA09-H1	CG	JASPAR_MA0007-Ar	19	-0.215	0.376
WA09-H1	CHH	JASPAR_MA0113-NR3C1	51	-0.215	0.129
HSF1-H1	CHG	M00790-HNF-1	11	-0.215	0.526
HSF1-H1	CHH	M00242-PPARa	19	-0.215	0.376
WA09-H1	CHH	M00215-SRF	11	-0.214	0.528
WA09-H1	CHH	M00485-Nkx2-2	4	-0.214	0.786
WA09-HSF1	CHH	TBX_zhenyu-TBX	7	-0.213	0.646
WA09-HSF1	CHG	M00201-C/EBP	10	-0.212	0.557
WA09-H1	CG	M00422-FOXJ2	19	-0.212	0.384
WA09-H1	CHG	M00410-SOX-9	15	-0.212	0.448
HSF1-H1	CG	M00057-COMP1	16	-0.21	0.434
HSF1-H1	CHH	JASPAR_MA0050-IRF1	16	-0.21	0.436
HSF1-H1	CHH	M00444-VDR	16	-0.21	0.435
HSF1-H1	CG	M00190-C/EBP	5	-0.209	0.736
HSF1-H1	CG	M00528-PPAR	159	-0.209	0.00815
HSF1-H1	CHH	M00413-AREB6	4	-0.209	0.79
WA09-HSF1	CHG	M00444-VDR	15	-0.208	0.457
WA09-H1	CHG	M00454-MRF-2	9	-0.208	0.592
WA09-H1	CHG	M00242-PPARa	19	-0.208	0.392
HSF1-H1	CG	M00333-ZF5	28	-0.208	0.287
WA09-HSF1	CG	M00059-YY1	7	-0.207	0.656
WA09-H1	CHG	M00185-NF-Y	7	-0.207	0.657
WA09-HSF1	CHG	M00088-Ik-3	19	-0.206	0.398
WA09-H1	CG	M00411-HNF-4alpha1	54	-0.206	0.135
WA09-H1	CHG	M00422-FOXJ2	21	-0.206	0.37
WA09-H1	CG	M00973-E2A	23	-0.204	0.351
HSF1-H1	CG	M00483-ATF6	5	-0.203	0.744
HSF1-H1	CHH	M00106-CDP	8	-0.202	0.632
HSF1-H1	CHH	M00454-MRF-2	9	-0.2	0.606
WA09-HSF1	CG	M00333-ZF5	29	-0.199	0.302
WA09-HSF1	CHG	M00746-ELF-1	49	-0.199	0.171
WA09-HSF1	CHH	M00447-AR	20	-0.199	0.4
WA09-H1	CHG	M00098-Pax-2	7	-0.199	0.668
HSF1-H1	CHH	M00739-E2F-4	15	-0.199	0.476
WA09-HSF1	CHH	M00953-AR	32	-0.196	0.283
WA09-H1	CHH	JASPAR_MA0071-RORA	6	-0.196	0.71
HSF1-H1	CHG	M00161-Oct-1	88	-0.196	0.0672
WA09-HSF1	CHG	JASPAR_MA0043-HLF	7	-0.195	0.675
WA09-H1	CG	M00646-LF-A1	14	-0.195	0.505
WA09-HSF1	CG	M00088-Ik-3	16	-0.194	0.471
WA09-HSF1	CHH	M00777-STAT	22	-0.194	0.388
WA09-H1	CHH	M00766-LXR	25	-0.194	0.352
HSF1-H1	CHH	M00215-SRF	11	-0.194	0.567
WA09-HSF1	CHG	M00998-PBX	16	-0.193	0.473
WA09-HSF1	CHH	M00807-EGR	7	-0.193	0.679
WA09-H1	CHH	M00444-VDR	16	-0.192	0.476
HSF1-H1	CG	M00516-E2F	77	-0.192	0.0942
WA09-HSF1	CG	M00447-AR	16	-0.191	0.478
WA09-HSF1	CG	M00378-Pax-4	5	-0.191	0.758
WA09-HSF1	CHG	M00806-NF-1	14	-0.191	0.513
WA09-H1	CHH	M00026-RSRFC4	7	-0.191	0.682
WA09-HSF1	CG	M00290-Freac-2	9	-0.19	0.625
WA09-H1	CHG	M00380-Pax-4	37	-0.19	0.261
WA09-H1	CHH	M00407-RSRFC4	43	-0.19	0.223
WA09-H1	CHH	M00097-Pax-6	24	-0.19	0.374
HSF1-H1	CG	M00284-TCF11	30	-0.19	0.313
WA09-H1	CHH	M00648-MAF	14	-0.189	0.517
HSF1-H1	CHH	M00284-TCF11	30	-0.189	0.318
HSF1-H1	CHH	M00055-N-Myc	19	-0.189	0.437
WA09-H1	CG	M00261-Olf-1	31	-0.188	0.311
WA09-HSF1	CG	JASPAR_MA0006-Arnt-Ahr	11	-0.187	0.582
WA09-HSF1	CG	M00436-IPF1	4	-0.187	0.813
WA09-HSF1	CG	JASPAR_MA0050-IRF1	13	-0.187	0.54
WA09-HSF1	CHG	M00235-AhR	6	-0.187	0.723
WA09-HSF1	CHH	M00052-NF-kappaB	7	-0.186	0.69
WA09-HSF1	CHG	M00052-NF-kappaB	7	-0.184	0.693
HSF1-H1	CHG	M00424-NKX6-1	6	-0.184	0.728
HSF1-H1	CHH	M00143-BSAP	12	-0.184	0.567
HSF1-H1	CHH	M00638-HNF-4alpha	8	-0.184	0.662
WA09-H1	CG	M00998-PBX	17	-0.183	0.482
HSF1-H1	CHG	M00333-ZF5	29	-0.183	0.342
WA09-H1	CHH	M00999-AIRE	13	-0.182	0.552
WA09-HSF1	CHG	JASPAR_MA0106-TP53	29	-0.18	0.349
WA09-HSF1	CHH	M00444-VDR	16	-0.18	0.505
WA09-H1	CG	M00008-Sp1	4	-0.18	0.82
WA09-H1	CHH	M00920-E2F	43	-0.18	0.249
WA09-HSF1	CG	M00982-KROX	111	-0.179	0.0607
WA09-H1	CHH	M00938-E2F-1	9	-0.179	0.644
WA09-H1	CG	JASPAR_MA0042-FOXI1	18	-0.178	0.481
WA09-H1	CHG	M00993-TAL1	106	-0.178	0.0674
WA09-H1	CHH	M00136-Oct-1	7	-0.178	0.703
HSF1-H1	CHG	M00447-AR	20	-0.177	0.456
WA09-HSF1	CG	M00450-Zic3	34	-0.175	0.323
WA09-H1	CG	JASPAR_MA0038-Gfi	6	-0.175	0.74
HSF1-H1	CG	M00448-Zic1	43	-0.175	0.26
HSF1-H1	CHH	M00410-SOX-9	15	-0.174	0.534
WA09-H1	CG	M00474-FOXO1	4	-0.173	0.827
WA09-HSF1	CHH	M01019-TBX5	10	-0.171	0.636
WA09-H1	CG	M00739-E2F-4	16	-0.17	0.529
HSF1-H1	CHH	M00117-C/EBPbeta	10	-0.17	0.64
WA09-H1	CG	M00806-NF-1	13	-0.169	0.582
WA09-HSF1	CG	M00242-PPARa	15	-0.168	0.55
WA09-H1	CHH	M00175-AP-4	40	-0.168	0.3
WA09-H1	CHH	M00251-XBP-1	16	-0.168	0.534
HSF1-H1	CG	M00134-HNF-4	43	-0.168	0.281
HSF1-H1	CHH	M00116-C/EBPalpha	5	-0.167	0.788
HSF1-H1	CG	JASPAR_MA0072-RORA1	33	-0.165	0.359
WA09-HSF1	CG	M00068-HEN1	36	-0.164	0.339
WA09-HSF1	CG	M00649-MAZ	66	-0.164	0.188
WA09-H1	CHH	JASPAR_MA0050-IRF1	15	-0.164	0.559
WA09-H1	CG	M01022-LEF1	63	-0.163	0.201
WA09-H1	CG	JASPAR_MA0017-NR2F1	127	-0.161	0.0709
HSF1-H1	CG	JASPAR_MA0112-ESR1	11	-0.161	0.636
HSF1-H1	CHH	M00033-p300	18	-0.16	0.527
WA09-HSF1	CHH	M00647-LXR	23	-0.159	0.468
HSF1-H1	CG	M00777-STAT	22	-0.158	0.482
WA09-H1	CG	M00983-MAF	49	-0.157	0.28
WA09-H1	CHG	M00192-GR	9	-0.157	0.687
WA09-H1	CHH	M00987-FOXP1	28	-0.157	0.424
HSF1-H1	CG	M00531-NERF1a	62	-0.157	0.224
WA09-HSF1	CHG	M00973-E2A	21	-0.156	0.501
WA09-HSF1	CHG	M00242-PPARa	17	-0.155	0.554
WA09-H1	CG	M00194-NF-kappaB	28	-0.155	0.431
HSF1-H1	CG	M00717-Pax-8	8	-0.155	0.714
HSF1-H1	CHH	M00736-E2F-1	37	-0.155	0.359
WA09-HSF1	CG	JASPAR_MA0115-NR1H2-RXR	112	-0.154	0.105
WA09-HSF1	CHG	M00422-FOXJ2	21	-0.154	0.505
WA09-H1	CHH	M00421-MEIS1B	184	-0.154	0.0368
WA09-HSF1	CHG	M00068-HEN1	37	-0.153	0.366
WA09-HSF1	CHG	M00108-NRF-2	81	-0.153	0.172
WA09-HSF1	CHG	M00646-LF-A1	14	-0.153	0.602
HSF1-H1	CHG	M00252-TATA	6	-0.153	0.772
WA09-H1	CG	M00209-NF-Y	5	-0.152	0.807
WA09-H1	CHG	M00065-Tal-1beta	244	-0.152	0.0172
HSF1-H1	CHG	M00422-FOXJ2	21	-0.152	0.512
WA09-H1	CG	M00641-HSF	351	-0.151	0.00446
HSF1-H1	CG	M00196-Sp1	209	-0.151	0.0288
WA09-HSF1	CHG	M00277-Lmo2	20	-0.15	0.527
WA09-H1	CHH	M00459-STAT5B	16	-0.15	0.58
WA09-HSF1	CHG	M00001-MyoD	5	-0.149	0.81
HSF1-H1	CG	M01007-SRF	16	-0.149	0.582
HSF1-H1	CHG	M00797-HIF-1	6	-0.149	0.778
HSF1-H1	CHH	M00235-AhR	6	-0.147	0.78
WA09-HSF1	CHG	M01020-TBX5	16	-0.146	0.589
HSF1-H1	CHG	M00459-STAT5B	16	-0.146	0.591
WA09-HSF1	CG	M00115-Tax/CREB	11	-0.145	0.671
WA09-HSF1	CHG	M01013-IPF1	5	-0.145	0.816
WA09-H1	CHH	M00416-Cart-1	21	-0.145	0.531
HSF1-H1	CG	M00775-NF-Y	237	-0.145	0.026
WA09-HSF1	CHH	M00143-BSAP	13	-0.144	0.638
HSF1-H1	CHG	M00973-E2A	23	-0.144	0.514
WA09-HSF1	CG	JASPAR_MA0018-CREB1	65	-0.143	0.257
WA09-HSF1	CHH	M00071-E47	35	-0.143	0.413
HSF1-H1	CHG	M00454-MRF-2	9	-0.143	0.713
WA09-HSF1	CHH	JASPAR_MA0071-RORA	6	-0.141	0.79
WA09-HSF1	CHH	M00433-Hmx3	8	-0.14	0.74
WA09-HSF1	CG	M00987-FOXP1	21	-0.139	0.548
WA09-HSF1	CG	M00071-E47	29	-0.139	0.471
WA09-H1	CHG	M00106-CDP	8	-0.139	0.743
WA09-HSF1	CG	M00084-MZF1	116	-0.138	0.14
WA09-H1	CG	M01012-HNF3	97	-0.138	0.179
WA09-H1	CHG	M00289-HFH-3	15	-0.138	0.625
HSF1-H1	CHH	JASPAR_MA0119-Hox11-CTF1	36	-0.137	0.425
WA09-H1	CG	M00223-STATx	15	-0.136	0.628
WA09-H1	CG	JASPAR_MA0051-IRF2	32	-0.136	0.457
HSF1-H1	CG	JASPAR_MA0115-NR1H2-RXR	116	-0.136	0.145
HSF1-H1	CHG	M00992-FOXP3	4	-0.136	0.864
HSF1-H1	CHG	M00638-HNF-4alpha	8	-0.136	0.748
HSF1-H1	CHG	M00481-AR	35	-0.136	0.436
WA09-HSF1	CG	M00483-ATF6	5	-0.135	0.828
HSF1-H1	CG	M00223-STATx	15	-0.135	0.633
HSF1-H1	CHH	M00327-Pax-3	6	-0.134	0.8
HSF1-H1	CHH	M00104-CDP	6	-0.134	0.801
HSF1-H1	CHG	M00449-Zic2	16	-0.133	0.623
HSF1-H1	CHG	M01013-IPF1	7	-0.133	0.777
HSF1-H1	CHG	JASPAR_MA0112-ESR1	13	-0.133	0.666
HSF1-H1	CHH	M01017-PBX1	9	-0.133	0.734
HSF1-H1	CG	M00150-Brachyury	18	-0.132	0.601
HSF1-H1	CHG	M00052-NF-kappaB	7	-0.131	0.779
WA09-HSF1	CHG	JASPAR_MA0069-Pax6	19	-0.13	0.597
WA09-H1	CHG	M00222-Hand1	9	-0.128	0.744
HSF1-H1	CG	M00514-ATF4	57	-0.128	0.343
HSF1-H1	CHH	JASPAR_MA0030-FOXF2	5	-0.128	0.837
WA09-H1	CG	M00232-MEF-2	30	-0.127	0.503
HSF1-H1	CHH	M00799-Myc	106	-0.127	0.194
WA09-H1	CHH	M00433-Hmx3	8	-0.126	0.766
HSF1-H1	CG	M00920-E2F	44	-0.126	0.414
WA09-HSF1	CG	M00920-E2F	46	-0.125	0.407
WA09-H1	CHG	M00373-Pax-4	9	-0.125	0.75
WA09-H1	CHG	M00421-MEIS1B	183	-0.124	0.0933
WA09-H1	CHG	M00972-IRF	102	-0.124	0.216
HSF1-H1	CG	M00178-CREB	843	-0.124	0.000297
HSF1-H1	CG	M00973-E2A	21	-0.124	0.592
WA09-HSF1	CHH	M00729-Cdx-2	11	-0.123	0.718
WA09-H1	CG	M00026-RSRFC4	7	-0.123	0.793
WA09-H1	CHG	JASPAR_MA0018-CREB1	62	-0.123	0.343
HSF1-H1	CHG	M00474-FOXO1	4	-0.123	0.877
WA09-HSF1	CG	M00232-MEF-2	27	-0.122	0.543
WA09-HSF1	CHG	M00143-BSAP	13	-0.122	0.691
WA09-HSF1	CHG	M00007-Elk-1	58	-0.122	0.36
HSF1-H1	CG	M00449-Zic2	16	-0.122	0.654
WA09-H1	CHG	M00956-AR	26	-0.121	0.557
HSF1-H1	CHG	M00068-HEN1	35	-0.121	0.488
HSF1-H1	CHG	M00444-VDR	16	-0.121	0.657
WA09-H1	CG	M01020-TBX5	16	-0.12	0.659
HSF1-H1	CG	M01020-TBX5	15	-0.12	0.67
HSF1-H1	CHG	M00982-KROX	93	-0.12	0.25
HSF1-H1	CHH	M00777-STAT	23	-0.12	0.584
WA09-H1	CHH	M00915-AP-2	29	-0.118	0.543
HSF1-H1	CHG	M00023-Hox-1.3	5	-0.118	0.85
WA09-HSF1	CHG	M00132-HNF-1	12	-0.117	0.717
WA09-H1	CHG	M00481-AR	35	-0.117	0.504
HSF1-H1	CHG	JASPAR_MA0007-Ar	21	-0.117	0.612
WA09-HSF1	CG	M00143-BSAP	13	-0.116	0.705
WA09-H1	CG	JASPAR_MA0112-ESR1	13	-0.116	0.706
WA09-H1	CHH	M00405-MEF-2	25	-0.116	0.581
HSF1-H1	CG	M00999-AIRE	12	-0.116	0.72
HSF1-H1	CHH	M00102-CDP	8	-0.116	0.784
WA09-HSF1	CHH	M00242-PPARa	19	-0.115	0.638
WA09-H1	CHG	M00775-NF-Y	263	-0.115	0.0624
WA09-H1	CHH	M00220-SREBP-1	66	-0.115	0.359
WA09-H1	CHH	M00005-AP-4	37	-0.115	0.498
HSF1-H1	CHG	M00954-PR	31	-0.115	0.537
WA09-HSF1	CG	M00085-ZID	9	-0.114	0.771
HSF1-H1	CG	M00738-E2F-4	31	-0.114	0.541
HSF1-H1	CG	M00380-Pax-4	33	-0.114	0.528
HSF1-H1	CHG	M00144-BSAP	6	-0.114	0.83
WA09-H1	CG	M00457-STAT5A	58	-0.113	0.4
WA09-H1	CHG	M00424-NKX6-1	6	-0.113	0.831
WA09-H1	CHG	JASPAR_MA0051-IRF2	35	-0.113	0.519
HSF1-H1	CG	M00982-KROX	96	-0.113	0.273
HSF1-H1	CHG	M00139-AhR	14	-0.113	0.7
HSF1-H1	CHG	JASPAR_MA0072-RORA1	38	-0.113	0.501
WA09-HSF1	CG	M00108-NRF-2	84	-0.112	0.311
WA09-H1	CG	M00174-AP-1	282	-0.112	0.0613
WA09-H1	CHG	M00175-AP-4	40	-0.112	0.49
WA09-H1	CHH	M00974-SMAD	5	-0.112	0.857
HSF1-H1	CG	M00277-Lmo2	18	-0.112	0.659
HSF1-H1	CHG	M00291-Freac-3	5	-0.112	0.857
HSF1-H1	CHH	M00233-MEF-2	15	-0.112	0.692
WA09-HSF1	CG	M00736-E2F-1	38	-0.111	0.506
WA09-HSF1	CHH	M00050-E2F	8	-0.111	0.794
HSF1-H1	CHH	M00006-MEF-2	123	-0.111	0.22
WA09-HSF1	CG	M00185-NF-Y	6	-0.11	0.835
WA09-HSF1	CHH	M00457-STAT5A	58	-0.11	0.413
WA09-H1	CG	M00626-RFX1	191	-0.11	0.129
WA09-H1	CG	JASPAR_MA0107-RELA	40	-0.11	0.499
WA09-H1	CG	M00135-Oct-1	109	-0.11	0.253
WA09-H1	CHH	M00292-Freac-4	24	-0.11	0.609
HSF1-H1	CG	M00953-AR	31	-0.11	0.556
HSF1-H1	CHG	M00746-ELF-1	52	-0.11	0.437
WA09-H1	CHG	M01022-LEF1	65	-0.109	0.386
HSF1-H1	CHG	M00143-BSAP	10	-0.109	0.763
WA09-HSF1	CG	M00979-PAX6	9	-0.107	0.783
WA09-HSF1	CHG	M00175-AP-4	38	-0.107	0.523
WA09-H1	CG	M00193-NF-1	122	-0.107	0.243
WA09-H1	CG	M01045-AP-2alphaA	14	-0.107	0.716
HSF1-H1	CHG	JASPAR_MA0119-Hox11-CTF1	36	-0.107	0.535
HSF1-H1	CHG	M00277-Lmo2	16	-0.107	0.692
WA09-H1	CG	M00766-LXR	25	-0.106	0.613
WA09-H1	CHH	M00518-PPARa	41	-0.106	0.51
HSF1-H1	CHG	M00108-NRF-2	81	-0.106	0.348
WA09-H1	CHG	M00232-MEF-2	32	-0.105	0.569
HSF1-H1	CG	M00088-Ik-3	17	-0.105	0.688
HSF1-H1	CHG	M00736-E2F-1	38	-0.105	0.53
WA09-H1	CHH	M00531-NERF1a	64	-0.104	0.414
HSF1-H1	CHG	M00796-USF	90	-0.104	0.329
HSF1-H1	CHH	M00721-CACCC-binding	7	-0.104	0.825
HSF1-H1	CHH	M00474-FOXO1	4	-0.104	0.896
WA09-H1	CG	M00157-RORalpha2	131	-0.103	0.241
HSF1-H1	CG	M00084-MZF1	117	-0.103	0.267
HSF1-H1	CHH	M00954-PR	31	-0.103	0.583
HSF1-H1	CHH	M00292-Freac-4	24	-0.103	0.632
WA09-HSF1	CHG	JASPAR_MA0046-TCF1	5	-0.102	0.87
WA09-HSF1	CHH	M00132-HNF-1	12	-0.102	0.753
WA09-H1	CHH	M00068-HEN1	37	-0.101	0.553
WA09-H1	CHH	M00717-Pax-8	8	-0.1	0.814
HSF1-H1	CG	M00108-NRF-2	81	-0.1	0.374
WA09-H1	CG	M00256-NRSF	1636	-0.0998	5.3e-05
WA09-H1	CG	LM9_NRSE-NRSE	1532	-0.0997	9.33e-05
WA09-H1	CG	JASPAR_MA0050-IRF1	14	-0.0997	0.734
WA09-H1	CHH	M00411-HNF-4alpha1	54	-0.0994	0.475
WA09-H1	CG	M00339-c-Ets-1	756	-0.0993	0.00627
WA09-HSF1	CHG	M00924-AP-1	35	-0.0992	0.571
WA09-HSF1	CG	M00647-LXR	22	-0.0991	0.661
WA09-HSF1	CHG	M00459-STAT5B	13	-0.0983	0.75
WA09-H1	CHG	M00953-AR	33	-0.0982	0.587
WA09-HSF1	CHG	M00935-NF-AT	4	-0.0977	0.902
WA09-HSF1	CHH	M00215-SRF	10	-0.0977	0.788
WA09-HSF1	CHH	M00024-E2F	16	-0.097	0.721
HSF1-H1	CHH	M00132-HNF-1	12	-0.097	0.764
HSF1-H1	CG	M00113-CREB	169	-0.0969	0.21
WA09-HSF1	CHH	M00122-USF	69	-0.0968	0.429
WA09-H1	CHG	M00414-AREB6	8	-0.0965	0.82
HSF1-H1	CG	M00017-ATF	785	-0.0963	0.00691
WA09-H1	CHH	JASPAR_MA0068-Pax4	9	-0.096	0.806
WA09-HSF1	CG	JASPAR_MA0072-RORA1	31	-0.0954	0.61
HSF1-H1	CHG	M00924-AP-1	36	-0.0947	0.583
HSF1-H1	CG	M00059-YY1	7	-0.0938	0.841
WA09-H1	CHH	JASPAR_MA0051-IRF2	34	-0.0935	0.599
HSF1-H1	CG	M00930-Oct-1	148	-0.0933	0.259
WA09-HSF1	CHG	JASPAR_MA0112-ESR1	14	-0.0932	0.751
HSF1-H1	CG	M00466-HIF-1	16	-0.0929	0.732
WA09-H1	CHG	M00954-PR	31	-0.0927	0.62
WA09-HSF1	CG	M00407-RSRFC4	40	-0.0924	0.571
WA09-H1	CG	M00528-PPAR	161	-0.092	0.246
WA09-H1	CHH	M01020-TBX5	17	-0.0914	0.727
HSF1-H1	CHG	M00290-Freac-2	11	-0.0914	0.79
WA09-H1	CG	M00108-NRF-2	82	-0.0912	0.415
WA09-HSF1	CHG	M00982-KROX	105	-0.0909	0.356
WA09-H1	CG	M00123-c-Myc	33	-0.0906	0.616
WA09-H1	CHH	M00134-HNF-4	44	-0.0906	0.559
HSF1-H1	CHG	M00414-AREB6	8	-0.0904	0.831
HSF1-H1	CG	M00290-Freac-2	9	-0.0901	0.818
HSF1-H1	CG	M00460-STAT5A	77	-0.09	0.436
WA09-H1	CG	M00982-KROX	99	-0.0899	0.376
WA09-H1	CHH	M00957-PR	12	-0.0898	0.781
WA09-H1	CHH	M00516-E2F	82	-0.0894	0.424
WA09-HSF1	CHH	JASPAR_MA0066-PPARG	9	-0.0887	0.82
WA09-H1	CHG	M00915-AP-2	27	-0.0882	0.662
WA09-HSF1	CG	M00481-AR	33	-0.088	0.627
WA09-H1	CG	M00246-Egr-2	16	-0.0876	0.747
WA09-HSF1	CG	M00097-Pax-6	22	-0.0875	0.699
WA09-HSF1	CHH	M00223-STATx	16	-0.0875	0.747
WA09-HSF1	CHH	M00209-NF-Y	5	-0.0875	0.889
WA09-H1	CG	JASPAR_MA0018-CREB1	63	-0.0875	0.495
WA09-HSF1	CHH	M00987-FOXP1	27	-0.087	0.666
HSF1-H1	CG	JASPAR_MA0114-HNF4	203	-0.0868	0.218
WA09-H1	CHH	M00638-HNF-4alpha	8	-0.0866	0.838
WA09-HSF1	CHG	M00796-USF	91	-0.0861	0.417
WA09-H1	CG	JASPAR_MA0071-RORA	6	-0.0859	0.871
HSF1-H1	CG	M01036-COUPTF	112	-0.0859	0.368
HSF1-H1	CG	M00647-LXR	22	-0.0856	0.705
HSF1-H1	CHG	M00436-IPF1	4	-0.0856	0.914
WA09-H1	CG	M00930-Oct-1	149	-0.085	0.302
WA09-HSF1	CHG	M01066-BLIMP1	40	-0.0845	0.604
HSF1-H1	CHH	M00124-Pbx1b	5	-0.0844	0.893
HSF1-H1	CHG	M00460-STAT5A	86	-0.0837	0.444
HSF1-H1	CG	M00121-USF	930	-0.0836	0.0107
WA09-H1	CHH	M00993-TAL1	107	-0.0834	0.393
HSF1-H1	CG	M00517-AP-1	91	-0.0834	0.432
WA09-HSF1	CG	M00927-AP-4	110	-0.0829	0.389
HSF1-H1	CG	M00250-Gfi-1	24	-0.0823	0.702
WA09-HSF1	CG	M00955-GR	19	-0.082	0.739
WA09-H1	CHH	M00194-NF-kappaB	31	-0.0819	0.661
WA09-H1	CHH	JASPAR_MA0040-Foxq1	4	-0.0817	0.918
HSF1-H1	CG	M00155-ARP-1	4	-0.0812	0.919
HSF1-H1	CG	M00177-CREB	828	-0.081	0.0197
WA09-HSF1	CHG	M00102-CDP	7	-0.0805	0.864
HSF1-H1	CG	M00736-E2F-1	38	-0.0803	0.632
HSF1-H1	CG	M00650-MTF-1	4	-0.0802	0.92
WA09-H1	CHG	M00418-TGIF	479	-0.08	0.0805
WA09-HSF1	CG	M00528-PPAR	154	-0.0799	0.325
WA09-HSF1	CG	M00790-HNF-1	10	-0.0798	0.827
WA09-HSF1	CG	M00341-GABP	303	-0.0797	0.166
WA09-H1	CHH	M00034-p53	41	-0.0782	0.627
WA09-H1	CHH	M00231-MEF-2	498	-0.078	0.082
HSF1-H1	CG	JASPAR_MA0040-Foxq1	4	-0.078	0.922
WA09-H1	CHG	M00699-ICSBP	4	-0.0778	0.922
HSF1-H1	CG	JASPAR_MA0018-CREB1	62	-0.0776	0.549
WA09-H1	CHH	M00924-AP-1	37	-0.0775	0.649
WA09-HSF1	CHH	M00771-ETS	258	-0.0774	0.215
HSF1-H1	CG	M00131-HNF-3beta	22	-0.0773	0.732
HSF1-H1	CG	M00927-AP-4	115	-0.0773	0.412
WA09-HSF1	CHH	M01047-AP-2alphaA	22	-0.077	0.733
WA09-H1	CHG	M00631-FXR/RXR-alpha	7	-0.077	0.87
WA09-H1	CHG	M00099-S8	15	-0.0769	0.785
HSF1-H1	CHH	M01022-LEF1	66	-0.0765	0.542
WA09-H1	CG	M00118-c-Myc	279	-0.0749	0.212
HSF1-H1	CHG	M00450-Zic3	37	-0.0749	0.66
HSF1-H1	CHH	M00002-E47	11	-0.0746	0.827
HSF1-H1	CG	M00649-MAZ	65	-0.074	0.558
HSF1-H1	CHG	M00065-Tal-1beta	245	-0.074	0.248
WA09-H1	CG	M00742-HFH-4	37	-0.0739	0.664
HSF1-H1	CHG	M00327-Pax-3	6	-0.0733	0.89
WA09-H1	CG	M00052-NF-kappaB	7	-0.0731	0.876
WA09-H1	CHG	M00517-AP-1	98	-0.0725	0.478
WA09-H1	CHH	M00233-MEF-2	15	-0.0724	0.798
HSF1-H1	CHH	M00766-LXR	25	-0.0722	0.732
WA09-HSF1	CHG	M00150-Brachyury	16	-0.0718	0.791
WA09-H1	CHG	M00448-Zic1	46	-0.0716	0.636
WA09-H1	CG	M01028-NRSF	1351	-0.0714	0.00866
WA09-H1	CHH	M00626-RFX1	200	-0.0712	0.316
HSF1-H1	CHH	JASPAR_MA0107-RELA	45	-0.0712	0.642
WA09-HSF1	CHG	JASPAR_MA0066-PPARG	9	-0.071	0.856
WA09-HSF1	CG	M01067-GFI1	9	-0.0707	0.857
HSF1-H1	CG	M00186-SRF	11	-0.0705	0.837
WA09-H1	CG	M00065-Tal-1beta	227	-0.07	0.294
WA09-H1	CHH	JASPAR_MA0115-NR1H2-RXR	119	-0.0698	0.451
HSF1-H1	CG	M00932-Sp1	2841	-0.0696	0.000205
HSF1-H1	CHG	M00341-GABP	278	-0.0696	0.248
WA09-H1	CHG	M00161-Oct-1	88	-0.0695	0.52
HSF1-H1	CHG	M00380-Pax-4	36	-0.0693	0.688
WA09-HSF1	CHG	M00161-Oct-1	81	-0.0692	0.539
WA09-HSF1	CG	M00983-MAF	44	-0.0691	0.656
WA09-H1	CG	M00325-NRSE	1066	-0.0691	0.024
WA09-H1	CHG	M00001-MyoD	7	-0.069	0.883
WA09-H1	CHG	M00188-AP-1	196	-0.0688	0.338
WA09-H1	CHH	M00810-SRF	15	-0.0688	0.807
WA09-H1	CG	M00070-Tal-1beta	730	-0.0686	0.0639
WA09-H1	CG	M00539-Arnt	1899	-0.0686	0.00277
WA09-HSF1	CHG	M00407-RSRFC4	41	-0.0685	0.67
HSF1-H1	CG	M00983-MAF	47	-0.0683	0.648
WA09-HSF1	CG	M00117-C/EBPbeta	11	-0.0682	0.842
WA09-HSF1	CG	M00004-c-Myb	16	-0.0681	0.802
WA09-H1	CHG	M00766-LXR	25	-0.0677	0.748
WA09-H1	CG	M00796-USF	92	-0.0675	0.523
WA09-H1	CHH	M00340-c-Ets-2	16	-0.0675	0.804
WA09-H1	CHH	M00023-Hox-1.3	5	-0.0674	0.914
HSF1-H1	CG	M00325-NRSE	1020	-0.067	0.0323
WA09-H1	CG	M00005-AP-4	37	-0.0668	0.695
WA09-H1	CHG	M01058-GFI1B	279	-0.0667	0.267
WA09-H1	CHG	M00326-Pax-1	4	-0.0667	0.933
WA09-H1	CHH	M00495-Bach1	8	-0.0667	0.875
WA09-H1	CHH	M00925-AP-1	889	-0.0666	0.0471
WA09-H1	CHH	M01067-GFI1	10	-0.0665	0.855
HSF1-H1	CG	M01031-HNF4	281	-0.0662	0.269
WA09-H1	CG	M00514-ATF4	57	-0.066	0.625
WA09-HSF1	CG	M00956-AR	21	-0.0659	0.776
HSF1-H1	CG	M00208-NF-kappaB	20	-0.0659	0.783
WA09-H1	CG	M00920-E2F	44	-0.0658	0.671
WA09-HSF1	CHH	M00224-STAT1	143	-0.0656	0.436
HSF1-H1	CG	M00790-HNF-1	11	-0.0649	0.85
WA09-H1	CHH	M00178-CREB	860	-0.0648	0.0573
HSF1-H1	CG	M00771-ETS	241	-0.0646	0.318
WA09-H1	CHH	M00821-Nrf2	557	-0.0644	0.129
WA09-HSF1	CHH	M00650-MTF-1	4	-0.0642	0.936
WA09-H1	CG	LM4_M2-LM4_M2	2609	-0.0641	0.00106
WA09-HSF1	CHG	M00131-HNF-3beta	23	-0.0637	0.773
WA09-HSF1	CHH	M00481-AR	34	-0.0633	0.722
HSF1-H1	CG	M00799-Myc	96	-0.0628	0.543
WA09-H1	CHG	JASPAR_MA0073-RREB1	5	-0.0627	0.92
HSF1-H1	CHG	M00292-Freac-4	23	-0.0623	0.778
WA09-H1	CHG	JASPAR_MA0091-TAL1-TCF3	479	-0.0622	0.174
HSF1-H1	CHH	M01013-IPF1	7	-0.062	0.895
WA09-H1	CG	M00793-YY1	230	-0.0619	0.35
WA09-H1	CHH	M00113-CREB	175	-0.0617	0.417
WA09-H1	CG	M00184-MyoD	59	-0.0614	0.644
WA09-H1	CHG	M00516-E2F	78	-0.0614	0.593
WA09-H1	CHH	M00188-AP-1	200	-0.0613	0.389
WA09-H1	CG	M00698-HEB	892	-0.0611	0.068
HSF1-H1	CHG	M00045-E4BP4	10	-0.0609	0.867
WA09-H1	CHG	M00626-RFX1	199	-0.0608	0.394
HSF1-H1	CHG	M00998-PBX	17	-0.0607	0.817
WA09-H1	CG	M00810-SRF	16	-0.0604	0.824
WA09-H1	CHH	M00236-Arnt	86	-0.0599	0.584
WA09-H1	CG	M00717-Pax-8	8	-0.0597	0.888
WA09-HSF1	CHH	M00920-E2F	47	-0.0596	0.69
HSF1-H1	CHG	M00284-TCF11	30	-0.0593	0.756
HSF1-H1	CHG	M00515-PPARG	8	-0.0591	0.89
WA09-HSF1	CG	M00517-AP-1	91	-0.0583	0.583
WA09-H1	CG	M00765-COUP	131	-0.058	0.511
HSF1-H1	CG	M00416-Cart-1	18	-0.058	0.82
WA09-H1	CHG	M00514-ATF4	57	-0.0579	0.669
HSF1-H1	CG	M00450-Zic3	35	-0.0576	0.742
HSF1-H1	CG	M00137-Oct-1	19	-0.0575	0.815
HSF1-H1	CHG	M00915-AP-2	24	-0.0575	0.79
WA09-H1	CHH	JASPAR_MA0107-RELA	45	-0.0574	0.708
WA09-HSF1	CHH	M00327-Pax-3	6	-0.0573	0.914
WA09-H1	CG	M00775-NF-Y	261	-0.0572	0.357
WA09-H1	CG	M00098-Pax-2	7	-0.0571	0.903
WA09-H1	CHG	JASPAR_MA0107-RELA	45	-0.0571	0.71
WA09-H1	CHG	M00405-MEF-2	25	-0.057	0.787
WA09-H1	CHH	M00698-HEB	931	-0.057	0.0824
WA09-H1	CHH	M01036-COUPTF	124	-0.057	0.53
HSF1-H1	CG	M00118-c-Myc	273	-0.057	0.348
WA09-H1	CHG	M01020-TBX5	17	-0.0568	0.829
HSF1-H1	CHG	JASPAR_MA0043-HLF	7	-0.0566	0.904
WA09-H1	CHH	M00746-ELF-1	52	-0.0565	0.69
WA09-H1	CHH	M00193-NF-1	125	-0.0564	0.532
HSF1-H1	CG	M00648-MAF	14	-0.0564	0.848
HSF1-H1	CHG	M00413-AREB6	4	-0.0562	0.944
WA09-H1	CG	M00774-NF-kappaB	240	-0.0559	0.389
HSF1-H1	CHG	JASPAR_MA0048-NHLH1	13	-0.0557	0.857
HSF1-H1	CHH	M00191-ER	10	-0.0556	0.879
WA09-HSF1	CG	M01020-TBX5	15	-0.0555	0.844
WA09-HSF1	CHG	M00223-STATx	15	-0.0555	0.844
WA09-H1	CG	M00071-E47	31	-0.0555	0.767
WA09-H1	CG	M00727-SF-1	11076	-0.0554	5.37e-09
WA09-H1	CHG	M00621-C/EBPdelta	5	-0.0549	0.93
WA09-H1	CG	JASPAR_MA0059-MYC-MAX	231	-0.0547	0.408
WA09-H1	CG	JASPAR_MA0055-Myf	3915	-0.0546	0.000625
WA09-HSF1	CG	M00652-Nrf-1	4508	-0.054	0.000288
WA09-HSF1	CHH	M00978-LEF1TCF1	71	-0.054	0.654
HSF1-H1	CG	M00652-Nrf-1	4215	-0.0538	0.000473
WA09-HSF1	CG	M00196-Sp1	221	-0.0536	0.428
WA09-HSF1	CHG	M00106-CDP	7	-0.0534	0.91
HSF1-H1	CHG	M00185-NF-Y	7	-0.0532	0.91
WA09-H1	CHH	M00916-CREB	1451	-0.0531	0.0433
HSF1-H1	CHH	M00118-c-Myc	278	-0.0529	0.38
WA09-H1	CG	M00006-MEF-2	108	-0.0526	0.588
WA09-H1	CHG	JASPAR_MA0017-NR2F1	132	-0.0525	0.55
WA09-HSF1	CG	M00930-Oct-1	138	-0.0524	0.541
WA09-H1	CHH	JASPAR_MA0018-CREB1	63	-0.0522	0.684
WA09-H1	CHG	M00916-CREB	1420	-0.052	0.0501
HSF1-H1	CG	M00931-Sp1	10487	-0.052	9.72e-08
WA09-H1	CHG	M00138-Oct-1	238	-0.0516	0.428
WA09-H1	CHG	JASPAR_MA0113-NR3C1	51	-0.0512	0.721
WA09-H1	CG	M00621-C/EBPdelta	5	-0.0509	0.935
WA09-H1	CG	M00927-AP-4	116	-0.0506	0.59
WA09-H1	CHG	M00339-c-Ets-1	764	-0.0505	0.163
WA09-H1	CG	M00917-CREB	2734	-0.0504	0.0084
HSF1-H1	CHG	M00799-Myc	98	-0.0503	0.623
WA09-H1	CHH	M00059-YY1	7	-0.0501	0.915
WA09-HSF1	CHG	M00427-E2F	12	-0.0498	0.878
WA09-H1	CG	M00403-aMEF-2	57	-0.0497	0.714
WA09-H1	CHH	M01022-LEF1	66	-0.0496	0.693
WA09-H1	CG	M00916-CREB	1436	-0.0495	0.0608
WA09-HSF1	CG	M00123-c-Myc	33	-0.0493	0.785
WA09-HSF1	CG	M00999-AIRE	11	-0.0491	0.886
HSF1-H1	CHG	M00410-SOX-9	15	-0.0491	0.862
WA09-H1	CHG	M00742-HFH-4	41	-0.0488	0.762
HSF1-H1	CG	M00993-TAL1	97	-0.0488	0.635
WA09-H1	CG	LM1_RFX1-RFX1	14710	-0.0477	6.89e-09
WA09-H1	CG	M01023-HSF1	2841	-0.0476	0.0112
WA09-H1	CHH	M00511-ERR	1077	-0.0474	0.12
WA09-H1	CG	M00378-Pax-4	4	-0.0472	0.953
WA09-H1	CG	M00281-RFX1	8728	-0.0471	1.09e-05
WA09-H1	CG	M00955-GR	20	-0.0469	0.844
WA09-H1	CG	M00196-Sp1	212	-0.0465	0.5
WA09-H1	CG	M00050-E2F	8	-0.0465	0.913
WA09-H1	CHH	M00119-Max	1025	-0.0465	0.137
WA09-H1	CG	M00179-CRE-BP1	2289	-0.0464	0.0264
WA09-HSF1	CG	M00121-USF	959	-0.046	0.154
WA09-H1	CHG	M00771-ETS	259	-0.046	0.462
WA09-H1	CG	M00119-Max	1018	-0.0459	0.144
WA09-H1	CG	M00925-AP-1	827	-0.0458	0.188
WA09-H1	CG	M00821-Nrf2	522	-0.0457	0.298
WA09-H1	CG	M00178-CREB	858	-0.0453	0.185
HSF1-H1	CG	M00916-CREB	1403	-0.0453	0.09
WA09-H1	CG	M00210-OCT-x	426	-0.0451	0.353
WA09-H1	CG	M00615-c-Myc	1571	-0.0451	0.0738
WA09-H1	CHH	M00232-MEF-2	32	-0.0447	0.808
WA09-HSF1	CHG	M00224-STAT1	143	-0.0445	0.598
WA09-H1	CG	M00931-Sp1	10693	-0.0445	4.09e-06
WA09-H1	CHG	M00453-IRF-7	44	-0.0442	0.776
WA09-HSF1	CHG	M00118-c-Myc	266	-0.0439	0.476
HSF1-H1	CHG	M00178-CREB	824	-0.0434	0.213
WA09-H1	CHG	M00066-Tal-1alpha	155	-0.0432	0.594
WA09-HSF1	CHG	M00648-MAF	14	-0.0431	0.884
WA09-H1	CHH	M00514-ATF4	56	-0.0431	0.753
WA09-H1	CHG	M01068-UF1H3BETA	2107	-0.0428	0.0497
WA09-H1	CHH	JASPAR_MA0119-Hox11-CTF1	35	-0.0428	0.807
WA09-H1	CG	M00639-HNF-6	396	-0.0427	0.397
WA09-H1	CHH	M00930-Oct-1	163	-0.0425	0.59
HSF1-H1	CHG	M00196-Sp1	204	-0.0425	0.546
WA09-H1	CG	M00084-MZF1	120	-0.0421	0.648
WA09-HSF1	CG	M00184-MyoD	54	-0.042	0.763
WA09-H1	CHG	M00436-IPF1	4	-0.0419	0.958
WA09-H1	CHG	M00406-MEF-2	67	-0.0419	0.736
WA09-HSF1	CHG	M00024-E2F	16	-0.0417	0.878
HSF1-H1	CG	M00338-ATF	1936	-0.0417	0.0664
WA09-H1	CG	M00513-ATF3	4294	-0.0416	0.0064
WA09-H1	CHG	M00920-E2F	44	-0.0416	0.789
WA09-H1	CG	M01035-YY1	886	-0.0413	0.219
WA09-H1	CG	M00025-Elk-1	2745	-0.0413	0.0305
HSF1-H1	CG	M00915-AP-2	29	-0.0413	0.832
WA09-HSF1	CG	JASPAR_MA0069-Pax6	17	-0.0411	0.876
WA09-H1	CG	JASPAR_MA0028-ELK1	63	-0.0411	0.749
WA09-H1	CHH	M00650-MTF-1	4	-0.0411	0.959
WA09-H1	CG	M00041-CRE-BP1	2138	-0.0408	0.0595
WA09-HSF1	CG	M00516-E2F	79	-0.0407	0.722
WA09-H1	CG	JASPAR_MA0114-HNF4	210	-0.0406	0.559
WA09-H1	CG	LM2_CTCF-CTCF	12080	-0.0406	7.96e-06
WA09-H1	CG	M00437-CHX10	131	-0.0405	0.646
HSF1-H1	CG	M00209-NF-Y	5	-0.0403	0.949
HSF1-H1	CHG	M00225-STAT3	68	-0.04	0.746
WA09-H1	CHG	M00691-ATF-1	397	-0.0399	0.428
WA09-HSF1	CHG	M00691-ATF-1	400	-0.0396	0.429
WA09-H1	CG	JASPAR_MA0088-Staf	1526	-0.0395	0.123
HSF1-H1	CG	JASPAR_MA0028-ELK1	62	-0.0394	0.761
HSF1-H1	CHG	M00223-STATx	14	-0.0393	0.894
HSF1-H1	CHG	JASPAR_MA0028-ELK1	62	-0.0391	0.763
WA09-H1	CHG	M00538-HTF	17	-0.0388	0.883
HSF1-H1	CHG	M00425-E2F	5	-0.0388	0.95
WA09-HSF1	CG	M00932-Sp1	3094	-0.0387	0.0314
HSF1-H1	CG	M00220-SREBP-1	61	-0.0387	0.767
WA09-HSF1	CHH	M00955-GR	21	-0.0386	0.868
WA09-HSF1	CHG	M00196-Sp1	221	-0.0378	0.576
WA09-H1	CG	M00517-AP-1	98	-0.0377	0.713
WA09-H1	CHH	M00338-ATF	1997	-0.0376	0.093
WA09-H1	CG	M00039-CREB	2849	-0.0375	0.0452
WA09-H1	CG	M00220-SREBP-1	64	-0.0367	0.773
HSF1-H1	CHH	M00515-PPARG	8	-0.0366	0.931
WA09-H1	CG	M00631-FXR/RXR-alpha	6	-0.0363	0.946
WA09-H1	CHH	M00339-c-Ets-1	771	-0.0359	0.319
HSF1-H1	CHH	M00341-GABP	287	-0.0359	0.545
HSF1-H1	CG	M01035-YY1	845	-0.0358	0.298
HSF1-H1	CG	M00341-GABP	292	-0.0356	0.544
HSF1-H1	CG	M00039-CREB	2775	-0.0354	0.0625
WA09-HSF1	CG	M00113-CREB	175	-0.0353	0.643
HSF1-H1	CHH	M00085-ZID	9	-0.0351	0.928
WA09-H1	CHG	JASPAR_MA0050-IRF1	15	-0.035	0.901
WA09-H1	CHG	M00420-MEIS1A	538	-0.0349	0.419
WA09-H1	CHH	JASPAR_MA0017-NR2F1	132	-0.0348	0.692
WA09-HSF1	CHH	M00495-Bach1	8	-0.0346	0.935
WA09-H1	CG	M00795-Octamer	1718	-0.0346	0.152
HSF1-H1	CHG	M00941-MEF-2	359	-0.0343	0.517
WA09-H1	CHH	M00965-LXR,	125	-0.0342	0.705
WA09-H1	CG	M00187-USF	361	-0.0341	0.519
WA09-H1	CG	M00956-AR	25	-0.0335	0.874
WA09-HSF1	CHH	M00691-ATF-1	408	-0.0332	0.504
WA09-H1	CG	M00338-ATF	1986	-0.0327	0.145
WA09-H1	CG	M00405-MEF-2	25	-0.0325	0.877
HSF1-H1	CHH	M00137-Oct-1	21	-0.0325	0.889
WA09-HSF1	CG	M00739-E2F-4	16	-0.0323	0.905
WA09-HSF1	CHG	M00004-c-Myb	16	-0.032	0.906
WA09-H1	CG	M00284-TCF11	29	-0.032	0.87
HSF1-H1	CG	JASPAR_MA0076-ELK4	2681	-0.0319	0.0985
HSF1-H1	CHG	M00098-Pax-2	7	-0.0318	0.946
HSF1-H1	CHH	M00326-Pax-1	4	-0.0317	0.968
HSF1-H1	CG	M00235-AhR	6	-0.0316	0.953
WA09-H1	CG	M00121-USF	951	-0.0315	0.332
HSF1-H1	CG	JASPAR_MA0062-GABPA	1267	-0.0315	0.262
WA09-HSF1	CHH	M00147-HSF2	4	-0.0314	0.969
HSF1-H1	CG	M00179-CRE-BP1	2231	-0.0314	0.138
WA09-H1	CHH	M00033-p300	18	-0.0313	0.902
WA09-H1	CG	M00985-Stra13	2104	-0.0312	0.152
HSF1-H1	CG	M00917-CREB	2664	-0.0312	0.107
WA09-HSF1	CG	M00006-MEF-2	96	-0.0311	0.764
WA09-H1	CHH	M00639-HNF-6	454	-0.031	0.51
WA09-HSF1	CHH	M00138-Oct-1	238	-0.0308	0.636
WA09-HSF1	CHH	M00232-MEF-2	32	-0.0307	0.867
WA09-H1	CG	JASPAR_MA0076-ELK4	2747	-0.0307	0.108
WA09-H1	CHG	M00070-Tal-1beta	767	-0.0304	0.4
WA09-H1	CG	M00652-Nrf-1	4339	-0.0302	0.0469
WA09-H1	CHH	M00225-STAT3	69	-0.0301	0.806
WA09-H1	CHH	M00025-Elk-1	2770	-0.0301	0.113
HSF1-H1	CHH	M00192-GR	9	-0.0301	0.939
WA09-H1	CHH	M00765-COUP	134	-0.0299	0.731
HSF1-H1	CG	M00157-RORalpha2	137	-0.0298	0.73
WA09-H1	CG	JASPAR_MA0065-PPARG-RXRA	577	-0.0297	0.477
WA09-HSF1	CHH	M00290-Freac-2	11	-0.0295	0.931
WA09-HSF1	CHG	M00481-AR	33	-0.0294	0.871
WA09-H1	CG	M00933-Sp1	3607	-0.0294	0.0779
WA09-H1	CHH	M00927-AP-4	122	-0.0294	0.748
HSF1-H1	CG	M00539-Arnt	1846	-0.0294	0.207
WA09-H1	CG	M00740-Rb	7	-0.0292	0.95
WA09-HSF1	CHH	M00422-FOXJ2	21	-0.0291	0.9
HSF1-H1	CG	M00981-CREBATF	2149	-0.0291	0.177
WA09-HSF1	CHH	M00646-LF-A1	14	-0.029	0.922
WA09-H1	CHH	M00763-PPAR	210	-0.029	0.677
WA09-H1	CG	JASPAR_MA0091-TAL1-TCF3	442	-0.0288	0.545
WA09-H1	CHH	M00179-CRE-BP1	2296	-0.0287	0.169
WA09-H1	CHH	M00099-S8	15	-0.0286	0.92
WA09-HSF1	CHH	M00161-Oct-1	88	-0.0281	0.795
WA09-H1	CHH	M00084-MZF1	121	-0.0281	0.76
WA09-H1	CG	M00512-PPARG	373	-0.028	0.59
WA09-H1	CHG	M00068-HEN1	36	-0.0278	0.872
WA09-HSF1	CHG	M00152-SRF	5	-0.0277	0.965
WA09-H1	CHH	M00526-GCNF	429	-0.0272	0.574
WA09-H1	CHH	M00917-CREB	2753	-0.027	0.157
WA09-HSF1	CHH	M00406-MEF-2	67	-0.0268	0.83
WA09-HSF1	CG	M00639-HNF-6	363	-0.0263	0.617
WA09-H1	CHH	M00981-CREBATF	2218	-0.0263	0.216
WA09-H1	CHH	M01068-UF1H3BETA	2140	-0.0262	0.226
HSF1-H1	CHG	M00118-c-Myc	264	-0.0262	0.672
WA09-H1	CG	M00932-Sp1	2889	-0.0258	0.165
HSF1-H1	CHG	M00206-HNF-1	12	-0.0258	0.937
HSF1-H1	CHG	JASPAR_MA0051-IRF2	35	-0.0258	0.883
WA09-H1	CHH	M00691-ATF-1	400	-0.0257	0.608
WA09-HSF1	CHH	JASPAR_MA0070-Pbx	7	-0.0256	0.957
WA09-H1	CHH	JASPAR_MA0076-ELK4	2770	-0.0253	0.184
HSF1-H1	CHH	M01067-GFI1	9	-0.0248	0.95
WA09-H1	CHH	M00465-POU6F1	1832	-0.0246	0.292
HSF1-H1	CG	M00615-c-Myc	1537	-0.0246	0.335
WA09-H1	CHH	M00418-TGIF	479	-0.0243	0.596
WA09-H1	CHG	M00465-POU6F1	1818	-0.0241	0.304
WA09-H1	CHG	M00930-Oct-1	163	-0.0241	0.76
WA09-H1	CHG	M00173-AP-1	4779	-0.024	0.0969
HSF1-H1	CG	M00004-c-Myb	16	-0.024	0.93
WA09-HSF1	CG	M00720-CAC-binding	4	-0.0239	0.976
WA09-H1	CG	M00177-CREB	844	-0.0239	0.489
WA09-HSF1	CHH	M00194-NF-kappaB	31	-0.0238	0.899
WA09-H1	CG	M00981-CREBATF	2202	-0.0234	0.273
HSF1-H1	CHH	M00034-p53	41	-0.0234	0.885
HSF1-H1	CHG	M01022-LEF1	65	-0.0233	0.854
WA09-HSF1	CHG	M00764-HNF-4	49	-0.0232	0.874
WA09-H1	CG	M00017-ATF	804	-0.0232	0.511
WA09-H1	CHH	M00284-TCF11	30	-0.0231	0.904
WA09-H1	CHH	M00177-CREB	848	-0.0226	0.511
WA09-HSF1	CHG	M00416-Cart-1	20	-0.0225	0.925
WA09-HSF1	CHG	M00956-AR	22	-0.0225	0.92
WA09-HSF1	CHH	M00108-NRF-2	80	-0.0225	0.843
HSF1-H1	CHH	M00650-MTF-1	4	-0.0225	0.977
WA09-H1	CHG	JASPAR_MA0066-PPARG	9	-0.0224	0.954
WA09-H1	CG	M00138-Oct-1	213	-0.0223	0.747
WA09-H1	CHG	M00178-CREB	851	-0.0223	0.515
HSF1-H1	CG	M00041-CRE-BP1	2090	-0.022	0.315
HSF1-H1	CG	M00641-HSF	328	-0.0219	0.693
WA09-HSF1	CG	JASPAR_MA0017-NR2F1	117	-0.0217	0.816
HSF1-H1	CHH	M00068-HEN1	37	-0.0217	0.898
HSF1-H1	CHH	M00004-c-Myb	15	-0.0215	0.94
WA09-H1	CHH	M00512-PPARG	387	-0.021	0.68
WA09-HSF1	CG	JASPAR_MA0062-GABPA	1297	-0.0209	0.452
WA09-H1	CHG	M00466-HIF-1	17	-0.0208	0.937
WA09-H1	CHH	M00261-Olf-1	32	-0.0208	0.91
HSF1-H1	CG	M00025-Elk-1	2677	-0.0208	0.283
WA09-H1	CG	M00280-RFX1	1896	-0.0205	0.371
WA09-H1	CHG	M00122-USF	66	-0.0205	0.87
WA09-H1	CHH	M00941-MEF-2	361	-0.0205	0.698
HSF1-H1	CHH	M00139-AhR	13	-0.0205	0.947
WA09-HSF1	CHH	M00068-HEN1	37	-0.0204	0.904
HSF1-H1	CG	M00933-Sp1	3468	-0.0203	0.233
WA09-H1	CHG	M00652-Nrf-1	4190	-0.0202	0.19
HSF1-H1	CHH	M00778-AhR	5	-0.0199	0.975
WA09-H1	CG	JASPAR_MA0058-MAX	914	-0.0197	0.551
WA09-H1	CHH	M00208-NF-kappaB	20	-0.0197	0.934
HSF1-H1	CG	JASPAR_MA0017-NR2F1	120	-0.0197	0.83
HSF1-H1	CHH	JASPAR_MA0066-PPARG	9	-0.0197	0.96
WA09-HSF1	CHH	M00380-Pax-4	35	-0.0196	0.911
WA09-H1	CG	M00763-PPAR	202	-0.0195	0.783
WA09-H1	CG	M00456-FAC1	6	-0.0188	0.972
WA09-HSF1	CG	M00691-ATF-1	400	-0.0187	0.71
WA09-HSF1	CG	M00626-RFX1	176	-0.0186	0.806
WA09-H1	CG	JASPAR_MA0093-USF1	2741	-0.0185	0.332
WA09-H1	CHH	M00174-AP-1	296	-0.0185	0.752
WA09-H1	CG	M01068-UF1H3BETA	2127	-0.0184	0.397
WA09-H1	CHG	M00450-Zic3	37	-0.0184	0.914
WA09-H1	CG	M00993-TAL1	99	-0.0183	0.857
WA09-H1	CHG	M00511-ERR	1072	-0.0183	0.549
WA09-H1	CHH	JASPAR_MA0093-USF1	2763	-0.0183	0.336
WA09-H1	CHH	M00041-CRE-BP1	2150	-0.0181	0.403
HSF1-H1	CHH	M00196-Sp1	207	-0.018	0.797
HSF1-H1	CHH	M00231-MEF-2	499	-0.0179	0.69
WA09-HSF1	CHH	M00118-c-Myc	276	-0.0178	0.769
WA09-HSF1	CG	M00807-EGR	7	-0.0176	0.97
WA09-H1	CHG	M00177-CREB	833	-0.017	0.624
WA09-H1	CG	M00762-PPAR,	499	-0.0169	0.707
WA09-HSF1	CHH	M00231-MEF-2	489	-0.0168	0.711
WA09-H1	CHG	JASPAR_MA0093-USF1	2691	-0.0168	0.385
WA09-H1	CHH	JASPAR_MA0055-Myf	4068	-0.0168	0.283
WA09-H1	CG	M00173-AP-1	4547	-0.0167	0.261
HSF1-H1	CHH	M00953-AR	33	-0.0167	0.927
WA09-H1	CG	M00532-RP58	2713	-0.0166	0.387
HSF1-H1	CHH	M00649-MAZ	67	-0.0164	0.895
WA09-H1	CHH	M00196-Sp1	215	-0.016	0.815
WA09-H1	CG	JASPAR_MA0004-Arnt	5711	-0.0159	0.231
WA09-H1	CHH	JASPAR_MA0062-GABPA	1310	-0.0158	0.568
HSF1-H1	CHH	M00122-USF	68	-0.0155	0.9
WA09-HSF1	CHG	JASPAR_MA0062-GABPA	1281	-0.0154	0.581
HSF1-H1	CHG	M00691-ATF-1	391	-0.0154	0.761
WA09-H1	CHH	M00742-HFH-4	41	-0.0153	0.925
HSF1-H1	CG	JASPAR_MA0088-Staf	1432	-0.0151	0.569
WA09-H1	CHH	M00539-Arnt	1922	-0.015	0.512
WA09-HSF1	CHG	M00225-STAT3	65	-0.0149	0.906
WA09-HSF1	CHG	M01047-AP-2alphaA	22	-0.0146	0.948
WA09-HSF1	CHH	M00764-HNF-4	50	-0.0145	0.92
HSF1-H1	CHG	M00242-PPARa	19	-0.0145	0.953
WA09-HSF1	CHG	M00450-Zic3	36	-0.0144	0.933
HSF1-H1	CHH	M00108-NRF-2	82	-0.0144	0.898
WA09-H1	CHH	M00538-HTF	17	-0.0143	0.957
WA09-HSF1	CHH	M00954-PR	30	-0.0142	0.94
WA09-HSF1	CG	M00119-Max	1020	-0.0141	0.652
HSF1-H1	CG	M00258-ISRE	15	-0.0141	0.96
WA09-H1	CG	JASPAR_MA0079-SP1	5	-0.0139	0.982
WA09-H1	CG	M00287-NF-Y	2605	-0.0138	0.482
WA09-H1	CHH	M01023-HSF1	3049	-0.0137	0.449
WA09-H1	CHG	M00416-Cart-1	21	-0.0135	0.954
WA09-H1	CHH	M00727-SF-1	11843	-0.0134	0.145
HSF1-H1	CG	M00985-Stra13	2043	-0.0134	0.546
WA09-HSF1	CHH	M00484-Ncx	9	-0.0133	0.973
WA09-HSF1	CHG	M00232-MEF-2	31	-0.0132	0.944
HSF1-H1	CHG	M00810-SRF	13	-0.0128	0.967
WA09-H1	CHG	M01066-BLIMP1	40	-0.0127	0.938
WA09-HSF1	CG	M00771-ETS	246	-0.0126	0.844
WA09-H1	CHH	M00006-MEF-2	119	-0.012	0.897
HSF1-H1	CHH	M00426-E2F	4	-0.0118	0.988
HSF1-H1	CG	M00256-NRSF	1564	-0.0117	0.644
WA09-HSF1	CHH	M00424-NKX6-1	6	-0.0115	0.983
HSF1-H1	CG	M00231-MEF-2	464	-0.0115	0.805
WA09-HSF1	CG	M00777-STAT	22	-0.0114	0.96
WA09-H1	CHG	M00459-STAT5B	16	-0.0114	0.967
WA09-HSF1	CHG	M00117-C/EBPbeta	11	-0.0113	0.974
WA09-H1	CHG	M00231-MEF-2	493	-0.0113	0.802
WA09-H1	CHG	M00983-MAF	48	-0.0112	0.94
WA09-H1	CHH	M00985-Stra13	2138	-0.0112	0.604
HSF1-H1	CG	LM2_CTCF-CTCF	11684	-0.0111	0.232
WA09-H1	CHG	M00985-Stra13	2084	-0.011	0.617
WA09-H1	CHH	M00796-USF	92	-0.0109	0.918
HSF1-H1	CG	M01028-NRSF	1305	-0.0106	0.703
HSF1-H1	CG	M00339-c-Ets-1	728	-0.0106	0.775
HSF1-H1	CG	M00245-Egr-3	9	-0.0104	0.979
WA09-H1	CHG	M00460-STAT5A	87	-0.0103	0.925
WA09-H1	CHG	M00774-NF-kappaB	245	-0.0101	0.875
WA09-H1	CHG	M00917-CREB	2715	-0.0101	0.599
WA09-H1	CHH	M00341-GABP	300	-0.0101	0.861
HSF1-H1	CG	M00032-c-Ets-1(p54)	873	-0.0101	0.766
HSF1-H1	CG	JASPAR_MA0060-NF-Y	2252	-0.0101	0.63
HSF1-H1	CHG	M00916-CREB	1380	-0.01	0.71
WA09-H1	CHG	M00793-YY1	237	-0.00997	0.879
WA09-H1	CG	M00037-NF-E2	668	-0.00995	0.797
WA09-H1	CHH	M00513-ATF3	4435	-0.00993	0.509
WA09-HSF1	CHG	M00005-AP-4	35	-0.00968	0.956
WA09-HSF1	CG	M00032-c-Ets-1(p54)	913	-0.00963	0.771
HSF1-H1	CHH	M00746-ELF-1	52	-0.0094	0.947
WA09-H1	CHG	M00639-HNF-6	448	-0.00928	0.845
WA09-HSF1	CHH	M00017-ATF	822	-0.00923	0.792
HSF1-H1	CG	M00955-GR	20	-0.0092	0.97
HSF1-H1	CG	M00026-RSRFC4	7	-0.00897	0.985
WA09-H1	CHH	M00143-BSAP	12	-0.00877	0.978
WA09-HSF1	CHH	M00222-Hand1	9	-0.00872	0.982
HSF1-H1	CG	JASPAR_MA0065-PPARG-RXRA	570	-0.0087	0.836
HSF1-H1	CHG	M00224-STAT1	140	-0.00868	0.919
WA09-H1	CHG	LM2_CTCF-CTCF	12613	-0.00866	0.331
HSF1-H1	CHH	M00987-FOXP1	28	-0.00864	0.965
WA09-H1	CHH	M00774-NF-kappaB	249	-0.00845	0.894
HSF1-H1	CG	JASPAR_MA0068-Pax4	4	-0.00836	0.992
WA09-H1	CHH	M00085-ZID	9	-0.00835	0.983
WA09-H1	CHG	M00821-Nrf2	554	-0.00834	0.845
HSF1-H1	CG	M00037-NF-E2	648	-0.00823	0.834
WA09-H1	CHH	LM1_RFX1-RFX1	15553	-0.00818	0.308
HSF1-H1	CHG	M00177-CREB	801	-0.00816	0.818
HSF1-H1	CG	M00639-HNF-6	397	-0.00805	0.873
HSF1-H1	CG	LM9_NRSE-NRSE	1486	-0.0079	0.761
WA09-H1	CG	JASPAR_MA0060-NF-Y	2344	-0.00773	0.708
WA09-HSF1	CHH	JASPAR_MA0028-ELK1	65	-0.00754	0.952
HSF1-H1	CHH	M00178-CREB	835	-0.00744	0.83
WA09-H1	CHG	M00532-RP58	2912	-0.00703	0.704
HSF1-H1	CG	M00287-NF-Y	2514	-0.00697	0.727
WA09-HSF1	CHH	M00135-Oct-1	115	-0.00686	0.942
WA09-H1	CHG	M00931-Sp1	10464	-0.00686	0.483
HSF1-H1	CHH	M00115-Tax/CREB	12	-0.00684	0.983
WA09-H1	CHG	M00088-Ik-3	19	-0.00681	0.978
WA09-H1	CHH	LM4_M2-LM4_M2	2683	-0.00643	0.739
WA09-H1	CHH	JASPAR_MA0004-Arnt	5749	-0.00642	0.626
WA09-H1	CHH	LM2_CTCF-CTCF	12749	-0.00627	0.479
WA09-HSF1	CG	M00178-CREB	887	-0.00623	0.853
HSF1-H1	CG	M00513-ATF3	4145	-0.00614	0.693
WA09-H1	CHG	M00982-KROX	97	-0.00613	0.952
HSF1-H1	CG	M00512-PPARG	372	-0.00612	0.906
WA09-HSF1	CHG	M00665-Sp3	5	-0.0061	0.992
WA09-H1	CHG	M00176-AP-4	582	-0.00607	0.884
HSF1-H1	CG	M00007-Elk-1	54	-0.00588	0.966
WA09-H1	CG	M00771-ETS	256	-0.00572	0.927
WA09-HSF1	CHH	M00196-Sp1	221	-0.00564	0.934
WA09-H1	CG	M00279-MIF-1	943	-0.00547	0.867
WA09-H1	CG	M00106-CDP	8	-0.00543	0.99
WA09-H1	CHG	M00510-Lhx3	3233	-0.00543	0.758
WA09-H1	CHH	M00933-Sp1	3629	-0.00533	0.748
HSF1-H1	CHG	M00097-Pax-6	23	-0.00523	0.981
WA09-H1	CHG	M00933-Sp1	3502	-0.00508	0.764
WA09-H1	CHG	JASPAR_MA0004-Arnt	5607	-0.00485	0.717
WA09-HSF1	CHH	JASPAR_MA0062-GABPA	1307	-0.00479	0.863
WA09-H1	CHG	M00279-MIF-1	988	-0.00449	0.888
HSF1-H1	CG	M00774-NF-kappaB	239	-0.00444	0.946
WA09-H1	CHG	JASPAR_MA0060-NF-Y	2329	-0.00442	0.831
WA09-HSF1	CG	M00976-AHRHIF	6	-0.00439	0.993
WA09-HSF1	CG	M00231-MEF-2	451	-0.00417	0.93
WA09-HSF1	CG	M00139-AhR	14	-0.00412	0.989
WA09-HSF1	CG	M00037-NF-E2	619	-0.00403	0.92
WA09-H1	CHH	M00039-CREB	2869	-0.00395	0.833
WA09-H1	CHH	M00173-AP-1	4810	-0.0038	0.792
HSF1-H1	CG	M00465-POU6F1	1631	-0.0037	0.881
WA09-HSF1	CG	M00284-TCF11	28	-0.00363	0.985
WA09-HSF1	CHG	M00954-PR	30	-0.00324	0.986
WA09-HSF1	CHH	M00284-TCF11	29	-0.00304	0.988
WA09-H1	CHH	M00190-C/EBP	5	-0.00303	0.996
HSF1-H1	CHH	M00017-ATF	789	-0.00282	0.937
WA09-H1	CHG	M00531-NERF1a	63	-0.00279	0.983
HSF1-H1	CHH	JASPAR_MA0113-NR3C1	51	-0.00274	0.985
WA09-H1	CHH	M00176-AP-4	583	-0.0027	0.948
WA09-H1	CHH	M00931-Sp1	10725	-0.00262	0.786
WA09-H1	CG	M01036-COUPTF	122	-0.00251	0.978
HSF1-H1	CG	M00034-p53	40	-0.00216	0.99
HSF1-H1	CG	M00626-RFX1	177	-0.00215	0.977
WA09-HSF1	CG	M00128-GATA-1	5	-0.00208	0.997
WA09-H1	CHG	M00037-NF-E2	718	-0.00207	0.956
HSF1-H1	CHH	M00920-E2F	42	-0.00197	0.99
WA09-HSF1	CG	M00615-c-Myc	1587	-0.00182	0.942
WA09-H1	CHG	M00245-Egr-3	9	-0.0018	0.996
HSF1-H1	CG	LM4_M2-LM4_M2	2498	-0.00178	0.93
HSF1-H1	CHH	M00466-HIF-1	17	-0.00167	0.995
WA09-H1	CHG	M00210-OCT-x	452	-0.00164	0.972
HSF1-H1	CHG	M00001-MyoD	7	-0.00147	0.997
HSF1-H1	CG	M00691-ATF-1	383	-0.00141	0.978
WA09-H1	CG	M00088-Ik-3	17	-0.00128	0.996
WA09-HSF1	CHH	M00037-NF-E2	701	-0.00122	0.974
HSF1-H1	CHG	M00416-Cart-1	21	-0.00106	0.996
WA09-H1	CHH	JASPAR_MA0114-HNF4	214	-0.000949	0.989
WA09-H1	CHH	JASPAR_MA0065-PPARG-RXRA	600	-0.000945	0.982
WA09-HSF1	CHG	M00777-STAT	21	-0.00091	0.997
WA09-H1	CHG	M00287-NF-Y	2598	-0.000543	0.978
WA09-H1	CHG	M00727-SF-1	11789	-0.000536	0.954
HSF1-H1	CHH	M00024-E2F	15	-0.000532	0.998
WA09-H1	CG	M00510-Lhx3	2867	-0.000474	0.98
WA09-H1	CG	M00188-AP-1	187	-0.000434	0.995
HSF1-H1	CG	M01023-HSF1	2691	-0.000395	0.984
WA09-H1	CHG	M00973-E2A	23	-0.000343	0.999
WA09-HSF1	CG	M01058-GFI1B	239	-0.000316	0.996
HSF1-H1	CG	M01068-UF1H3BETA	2060	-0.000282	0.99
WA09-HSF1	CHH	M00006-MEF-2	116	-0.000186	0.998
HSF1-H1	CHG	M01058-GFI1B	281	0.000152	0.998
WA09-HSF1	CHG	M00454-MRF-2	8	0.000235	1
HSF1-H1	CHH	M00058-HEN1	7	0.000487	1
HSF1-H1	CG	JASPAR_MA0050-IRF1	14	0.000494	0.999
WA09-HSF1	CHH	M00066-Tal-1alpha	150	0.000656	0.994
WA09-H1	CHH	JASPAR_MA0059-MYC-MAX	231	0.000894	0.99
WA09-H1	CHG	M00084-MZF1	120	0.00105	0.99
HSF1-H1	CHG	M00930-Oct-1	161	0.0012	0.988
WA09-HSF1	CHG	M00055-N-Myc	19	0.00129	0.996
HSF1-H1	CHG	M00639-HNF-6	454	0.00129	0.978
WA09-HSF1	CHG	M00448-Zic1	46	0.00136	0.993
WA09-H1	CHG	M00425-E2F	4	0.00166	0.998
WA09-H1	CHG	M00342-Oct-1	6347	0.00196	0.876
WA09-H1	CHG	M00513-ATF3	4396	0.00246	0.87
WA09-H1	CHH	M00510-Lhx3	3265	0.00253	0.885
WA09-HSF1	CG	M00931-Sp1	11281	0.00279	0.767
WA09-H1	CHG	M00196-Sp1	206	0.00287	0.967
HSF1-H1	CG	JASPAR_MA0058-MAX	904	0.003	0.928
HSF1-H1	CG	M00174-AP-1	270	0.00304	0.96
WA09-HSF1	CG	M00437-CHX10	129	0.00307	0.972
WA09-H1	CHH	M01012-HNF3	108	0.00313	0.974
WA09-H1	CHH	M00532-RP58	2922	0.00314	0.865
WA09-H1	CG	M00511-ERR	1021	0.00316	0.92
WA09-HSF1	CG	JASPAR_MA0119-Hox11-CTF1	33	0.00327	0.986
HSF1-H1	CHH	M00177-CREB	824	0.00335	0.924
WA09-HSF1	CHH	JASPAR_MA0060-NF-Y	2402	0.00339	0.868
WA09-H1	CHG	JASPAR_MA0088-Staf	1548	0.00352	0.89
WA09-H1	CHG	M00113-CREB	167	0.00361	0.963
WA09-H1	CHG	M00281-RFX1	9117	0.00377	0.719
HSF1-H1	CHG	M00066-Tal-1alpha	156	0.00381	0.962
WA09-H1	CHH	M00649-MAZ	67	0.00384	0.975
HSF1-H1	CHG	M00652-Nrf-1	3976	0.00393	0.805
WA09-H1	CG	M00342-Oct-1	5820	0.00418	0.75
WA09-HSF1	CHG	M00341-GABP	293	0.00462	0.937
WA09-HSF1	CHG	JASPAR_MA0060-NF-Y	2327	0.00464	0.823
WA09-H1	CHH	JASPAR_MA0091-TAL1-TCF3	484	0.00464	0.919
WA09-H1	CHG	M00157-RORalpha2	147	0.00468	0.955
WA09-H1	CHG	M01035-YY1	879	0.00477	0.888
HSF1-H1	CHG	M00136-Oct-1	7	0.00478	0.992
WA09-H1	CHG	M01023-HSF1	3027	0.00481	0.791
HSF1-H1	CG	M00765-COUP	121	0.00504	0.956
HSF1-H1	CHG	M00024-E2F	16	0.0055	0.984
WA09-H1	CHH	M01028-NRSF	1396	0.00567	0.832
WA09-H1	CHG	M01028-NRSF	1380	0.00577	0.83
WA09-HSF1	CHH	M00341-GABP	299	0.00579	0.92
WA09-H1	CHH	M00108-NRF-2	86	0.00579	0.958
WA09-H1	CHG	M00104-CDP	6	0.00603	0.99
WA09-H1	CHG	LM1_RFX1-RFX1	15448	0.00639	0.427
WA09-HSF1	CHH	M00191-ER	10	0.00684	0.985
WA09-H1	CHH	M00032-c-Ets-1(p54)	904	0.00686	0.837
WA09-H1	CHG	M00795-Octamer	1861	0.00687	0.767
WA09-HSF1	CHG	M00739-E2F-4	16	0.00696	0.98
WA09-H1	CHH	M00281-RFX1	9193	0.00744	0.476
WA09-H1	CHH	M00481-AR	35	0.00745	0.966
WA09-H1	CHG	M00765-COUP	133	0.0075	0.932
WA09-H1	CHG	M00925-AP-1	885	0.00759	0.822
WA09-H1	CG	M00032-c-Ets-1(p54)	900	0.00773	0.817
HSF1-H1	CHG	M00931-Sp1	10319	0.00783	0.426
WA09-H1	CHG	M00526-GCNF	427	0.00787	0.871
HSF1-H1	CG	M00173-AP-1	4350	0.00791	0.602
WA09-H1	CHH	M00976-AHRHIF	6	0.008	0.988
WA09-H1	CHG	M00025-Elk-1	2699	0.00842	0.662
HSF1-H1	CHH	M00796-USF	87	0.00858	0.937
WA09-H1	CG	JASPAR_MA0062-GABPA	1296	0.00889	0.75
HSF1-H1	CHG	M00005-AP-4	36	0.00897	0.959
WA09-HSF1	CHG	M00338-ATF	1998	0.00898	0.688
WA09-H1	CHH	M00210-OCT-x	462	0.00924	0.843
WA09-H1	CHH	M00280-RFX1	1994	0.00928	0.679
WA09-H1	CHG	M00118-c-Myc	269	0.00939	0.878
WA09-HSF1	CG	JASPAR_MA0076-ELK4	2746	0.00955	0.617
HSF1-H1	CG	M00188-AP-1	181	0.00959	0.898
WA09-HSF1	CG	M00034-p53	39	0.00996	0.952
WA09-H1	CG	M00941-MEF-2	347	0.00998	0.853
HSF1-H1	CHH	M00481-AR	35	0.00999	0.955
WA09-H1	CHG	M00041-CRE-BP1	2126	0.0101	0.641
WA09-H1	CHH	M00256-NRSF	1701	0.0102	0.675
HSF1-H1	CHH	M00973-E2A	23	0.0102	0.963
WA09-H1	CHH	M00932-Sp1	2889	0.0105	0.573
WA09-HSF1	CHG	M00930-Oct-1	149	0.0107	0.897
WA09-H1	CHG	M00119-Max	1012	0.0107	0.734
HSF1-H1	CHG	M00231-MEF-2	495	0.0107	0.812
HSF1-H1	CHH	M00424-NKX6-1	6	0.0107	0.984
WA09-H1	CG	M00186-SRF	11	0.0108	0.975
HSF1-H1	CG	M00510-Lhx3	2876	0.0109	0.56
HSF1-H1	CG	M00925-AP-1	809	0.011	0.755
WA09-H1	CG	M00987-FOXP1	25	0.0111	0.958
WA09-HSF1	CG	M00448-Zic1	43	0.0112	0.943
WA09-HSF1	CG	M01036-COUPTF	117	0.0114	0.903
WA09-H1	CHG	LM4_M2-LM4_M2	2650	0.0115	0.555
HSF1-H1	CHG	M00017-ATF	774	0.0116	0.747
WA09-HSF1	CHH	M00032-c-Ets-1(p54)	908	0.0118	0.723
WA09-H1	CHG	M00539-Arnt	1868	0.0118	0.61
HSF1-H1	CG	M00119-Max	1001	0.0118	0.709
WA09-HSF1	CG	M00972-IRF	91	0.0119	0.91
HSF1-H1	CG	M00922-SRF	88	0.0119	0.912
WA09-HSF1	CHG	M00039-CREB	2835	0.012	0.523
WA09-H1	CHH	LM9_NRSE-NRSE	1618	0.012	0.629
HSF1-H1	CG	M00727-SF-1	10638	0.0121	0.211
WA09-HSF1	CG	M00118-c-Myc	279	0.0123	0.837
HSF1-H1	CHH	M00978-LEF1TCF1	72	0.0123	0.918
WA09-HSF1	CG	M00210-OCT-x	399	0.0124	0.805
WA09-HSF1	CHG	M00287-NF-Y	2601	0.0124	0.528
WA09-H1	CHG	M00179-CRE-BP1	2280	0.0125	0.551
WA09-H1	CHH	M00652-Nrf-1	4339	0.0128	0.401
WA09-HSF1	CG	JASPAR_MA0114-HNF4	199	0.013	0.855
HSF1-H1	CHH	M00931-Sp1	10563	0.013	0.181
HSF1-H1	CHH	M00932-Sp1	2855	0.013	0.487
WA09-HSF1	CG	M00933-Sp1	3766	0.0131	0.422
WA09-H1	CG	JASPAR_MA0119-Hox11-CTF1	33	0.0131	0.942
WA09-H1	CG	M01017-PBX1	9	0.0131	0.973
HSF1-H1	CHG	M00050-E2F	7	0.0133	0.977
HSF1-H1	CHG	M00740-Rb	7	0.0133	0.977
HSF1-H1	CHH	M00161-Oct-1	90	0.0136	0.899
WA09-H1	CG	M00647-LXR	23	0.0137	0.95
HSF1-H1	CHG	JASPAR_MA0062-GABPA	1240	0.0137	0.63
HSF1-H1	CHH	M01019-TBX5	10	0.0137	0.97
WA09-HSF1	CG	M00025-Elk-1	2761	0.014	0.461
HSF1-H1	CG	JASPAR_MA0093-USF1	2674	0.014	0.469
WA09-H1	CHH	M00052-NF-kappaB	7	0.0141	0.976
WA09-H1	CHH	M00420-MEIS1A	541	0.0141	0.744
HSF1-H1	CHG	JASPAR_MA0066-PPARG	9	0.0141	0.971
HSF1-H1	CHG	M00121-USF	905	0.0142	0.67
WA09-H1	CHG	JASPAR_MA0055-Myf	4056	0.0144	0.359
WA09-H1	CG	M01058-GFI1B	261	0.0146	0.815
WA09-H1	CG	M00158-COUP-TF,	41	0.0146	0.928
WA09-H1	CHG	M00981-CREBATF	2184	0.0147	0.494
HSF1-H1	CG	M00821-Nrf2	511	0.0147	0.741
WA09-HSF1	CG	M00340-c-Ets-2	15	0.015	0.958
WA09-HSF1	CHG	JASPAR_MA0028-ELK1	62	0.015	0.908
WA09-H1	CHG	M00006-MEF-2	117	0.0152	0.87
WA09-HSF1	CHH	M00256-NRSF	1660	0.0154	0.53
HSF1-H1	CHH	M00380-Pax-4	37	0.0154	0.928
WA09-H1	CG	M00407-RSRFC4	42	0.0155	0.923
WA09-HSF1	CG	M00793-YY1	229	0.0156	0.815
WA09-H1	CG	M00418-TGIF	445	0.0157	0.74
WA09-H1	CHH	M00646-LF-A1	14	0.0157	0.958
WA09-H1	CHH	M00017-ATF	811	0.0158	0.652
HSF1-H1	CHG	M00932-Sp1	2775	0.0158	0.405
WA09-HSF1	CHH	M00799-Myc	101	0.0159	0.875
HSF1-H1	CHG	M00437-CHX10	135	0.016	0.854
WA09-H1	CHG	M00193-NF-1	126	0.0161	0.858
HSF1-H1	CHH	M00764-HNF-4	50	0.0161	0.912
WA09-H1	CHH	M00771-ETS	264	0.0162	0.794
WA09-HSF1	CG	M01013-IPF1	5	0.0163	0.98
WA09-H1	CHG	M00017-ATF	798	0.0163	0.645
HSF1-H1	CG	M00795-Octamer	1708	0.0163	0.5
WA09-HSF1	CG	M00993-TAL1	92	0.0169	0.873
HSF1-H1	CG	M00176-AP-4	523	0.0169	0.7
HSF1-H1	CHG	M00974-SMAD	5	0.0169	0.979
WA09-H1	CHG	M01012-HNF3	107	0.017	0.862
WA09-H1	CHG	M00615-c-Myc	1529	0.0171	0.505
WA09-H1	CHH	M00342-Oct-1	6417	0.0172	0.167
WA09-H1	CHH	JASPAR_MA0028-ELK1	64	0.0172	0.893
HSF1-H1	CG	M00210-OCT-x	424	0.0172	0.724
HSF1-H1	CHH	JASPAR_MA0028-ELK1	63	0.0173	0.893
WA09-HSF1	CHG	M00210-OCT-x	412	0.0174	0.725
WA09-H1	CHG	M00641-HSF	370	0.0174	0.739
WA09-H1	CG	M00978-LEF1TCF1	64	0.0176	0.89
HSF1-H1	CHH	M01058-GFI1B	284	0.0178	0.765
WA09-HSF1	CG	M00177-CREB	857	0.0181	0.596
WA09-HSF1	CG	M00465-POU6F1	1483	0.0187	0.473
WA09-H1	CHH	M00037-NF-E2	724	0.0187	0.615
WA09-HSF1	CHG	M00420-MEIS1A	505	0.0188	0.674
WA09-HSF1	CG	M01031-HNF4	275	0.0189	0.755
HSF1-H1	CHG	M00419-MEIS1	5	0.0189	0.976
HSF1-H1	CHH	M00916-CREB	1419	0.0192	0.47
HSF1-H1	CG	M00698-HEB	859	0.0193	0.572
WA09-H1	CHG	M00922-SRF	89	0.0194	0.857
HSF1-H1	CHG	M00138-Oct-1	239	0.0194	0.765
WA09-HSF1	CHH	M00746-ELF-1	52	0.0195	0.89
WA09-H1	CHH	M00641-HSF	372	0.0195	0.708
WA09-H1	CHG	M00261-Olf-1	32	0.0196	0.915
WA09-H1	CG	M00691-ATF-1	398	0.0198	0.693
WA09-H1	CG	M00176-AP-4	548	0.0199	0.642
WA09-HSF1	CHG	M00256-NRSF	1597	0.02	0.425
WA09-HSF1	CG	M00069-YY1	142	0.0201	0.812
WA09-HSF1	CHG	JASPAR_MA0076-ELK4	2695	0.0203	0.291
WA09-H1	CG	M00426-E2F	4	0.0204	0.98
WA09-HSF1	CHG	M00056-myogenin	12	0.0206	0.95
WA09-H1	CHG	M00649-MAZ	67	0.0208	0.867
WA09-H1	CHH	M01035-YY1	904	0.0208	0.533
HSF1-H1	CHG	JASPAR_MA0017-NR2F1	131	0.0208	0.814
WA09-H1	CHG	M00338-ATF	1976	0.0209	0.353
HSF1-H1	CHH	M00121-USF	930	0.0212	0.519
WA09-HSF1	CHG	M00289-HFH-3	15	0.0213	0.94
WA09-H1	CHG	M00280-RFX1	1980	0.0213	0.345
WA09-H1	CG	M00231-MEF-2	475	0.0215	0.64
WA09-H1	CHH	M00954-PR	31	0.0215	0.909
HSF1-H1	CHG	M00981-CREBATF	2126	0.0217	0.317
WA09-HSF1	CG	M00917-CREB	2753	0.0219	0.25
WA09-HSF1	CHG	M00032-c-Ets-1(p54)	883	0.0219	0.515
WA09-H1	CG	JASPAR_MA0113-NR3C1	49	0.0219	0.881
WA09-HSF1	CHH	M00984-PEBP	4	0.022	0.978
WA09-HSF1	CHH	M00113-CREB	176	0.022	0.772
WA09-H1	CHG	M00039-CREB	2833	0.022	0.242
WA09-H1	CHG	M00698-HEB	927	0.022	0.504
WA09-HSF1	CHH	JASPAR_MA0119-Hox11-CTF1	35	0.0222	0.9
HSF1-H1	CHH	M00119-Max	1016	0.0222	0.48
HSF1-H1	CHG	M00007-Elk-1	56	0.0223	0.87
WA09-HSF1	CHG	M00017-ATF	810	0.0225	0.522
WA09-HSF1	CHH	M00931-Sp1	11316	0.0226	0.0163
WA09-HSF1	CHH	M00287-NF-Y	2674	0.0227	0.24
HSF1-H1	CHG	M00070-Tal-1beta	774	0.0228	0.527
HSF1-H1	CG	M00972-IRF	95	0.0231	0.824
WA09-HSF1	CHG	M00041-CRE-BP1	2139	0.0233	0.28
WA09-HSF1	CG	M00421-MEIS1B	164	0.0234	0.766
WA09-HSF1	CHG	M00927-AP-4	114	0.0234	0.804
HSF1-H1	CHG	M01068-UF1H3BETA	2090	0.0234	0.285
WA09-H1	CHG	M00158-COUP-TF,	41	0.0235	0.884
HSF1-H1	CG	M00762-PPAR,	492	0.0235	0.603
WA09-H1	CHG	M00987-FOXP1	28	0.0236	0.905
WA09-HSF1	CHH	M00039-CREB	2879	0.0237	0.204
WA09-HSF1	CG	M00511-ERR	955	0.0239	0.46
HSF1-H1	CHH	M00639-HNF-6	457	0.024	0.61
WA09-H1	CHG	M00187-USF	362	0.0242	0.646
WA09-H1	CHH	M00762-PPAR,	528	0.0242	0.579
WA09-H1	CHH	M00615-c-Myc	1573	0.0243	0.336
HSF1-H1	CHG	M00084-MZF1	116	0.0244	0.795
WA09-H1	CHH	JASPAR_MA0112-ESR1	13	0.0246	0.937
HSF1-H1	CG	M00065-Tal-1beta	232	0.0246	0.71
HSF1-H1	CG	M00281-RFX1	8468	0.0246	0.0238
HSF1-H1	CHG	M00179-CRE-BP1	2218	0.0246	0.247
WA09-HSF1	CG	JASPAR_MA0088-Staf	1413	0.0248	0.352
WA09-HSF1	CHG	M00931-Sp1	11164	0.0248	0.00884
HSF1-H1	CHH	M00810-SRF	15	0.0252	0.929
WA09-HSF1	CG	M01023-HSF1	2583	0.0253	0.198
WA09-HSF1	CHH	M00338-ATF	2017	0.0253	0.256
WA09-HSF1	CG	M00821-Nrf2	493	0.0255	0.572
HSF1-H1	CG	JASPAR_MA0004-Arnt	5563	0.0255	0.0576
WA09-H1	CHG	M00292-Freac-4	23	0.0256	0.908
HSF1-H1	CHG	M00421-MEIS1B	185	0.0256	0.729
HSF1-H1	CHG	M00338-ATF	1928	0.0258	0.258
WA09-HSF1	CHG	M00023-Hox-1.3	5	0.0259	0.967
HSF1-H1	CHH	M00652-Nrf-1	4192	0.0259	0.0941
HSF1-H1	CHH	JASPAR_MA0062-GABPA	1274	0.0259	0.355
WA09-HSF1	CG	M00510-Lhx3	2612	0.026	0.185
WA09-HSF1	CG	M00342-Oct-1	5384	0.0264	0.0525
HSF1-H1	CG	M00941-MEF-2	334	0.0265	0.629
WA09-H1	CHG	M00932-Sp1	2816	0.0266	0.158
HSF1-H1	CHH	M00037-NF-E2	723	0.0267	0.474
WA09-HSF1	CG	JASPAR_MA0093-USF1	2724	0.0268	0.161
HSF1-H1	CHG	M00032-c-Ets-1(p54)	835	0.0268	0.439
WA09-HSF1	CHG	M00465-POU6F1	1624	0.0269	0.279
HSF1-H1	CG	M00184-MyoD	58	0.027	0.84
HSF1-H1	CG	LM1_RFX1-RFX1	14226	0.027	0.00128
WA09-HSF1	CG	M00742-HFH-4	34	0.0272	0.879
WA09-H1	CHG	M00965-LXR,	122	0.0272	0.767
WA09-HSF1	CG	M01035-YY1	905	0.0273	0.412
WA09-HSF1	CHG	M00157-RORalpha2	138	0.0273	0.75
WA09-HSF1	CHG	M00981-CREBATF	2198	0.0273	0.201
HSF1-H1	CG	M00002-E47	10	0.0277	0.94
WA09-H1	CHG	M00023-Hox-1.3	4	0.0278	0.972
HSF1-H1	CG	JASPAR_MA0055-Myf	3783	0.0278	0.0873
WA09-HSF1	CG	JASPAR_MA0058-MAX	914	0.0279	0.399
WA09-HSF1	CHG	M00799-Myc	95	0.0279	0.788
WA09-HSF1	CG	M00017-ATF	817	0.028	0.424
HSF1-H1	CHH	M00933-Sp1	3523	0.028	0.096
WA09-H1	CG	M00161-Oct-1	85	0.0282	0.798
WA09-H1	CHG	M00403-aMEF-2	60	0.0282	0.83
WA09-H1	CHH	M00775-NF-Y	269	0.0282	0.645
HSF1-H1	CHG	M00034-p53	39	0.0283	0.864
WA09-H1	CHH	M01058-GFI1B	284	0.0285	0.633
WA09-HSF1	CHH	M00929-MyoD	15	0.0288	0.919
HSF1-H1	CHG	M00615-c-Myc	1492	0.0289	0.264
WA09-H1	CHH	M00070-Tal-1beta	772	0.029	0.421
WA09-HSF1	CHG	M00034-p53	40	0.0291	0.859
HSF1-H1	CG	M00225-STAT3	62	0.0291	0.823
WA09-H1	CHG	M00457-STAT5A	61	0.0293	0.823
WA09-HSF1	CG	M00246-Egr-2	16	0.0294	0.914
HSF1-H1	CHH	M00510-Lhx3	3279	0.0294	0.0925
HSF1-H1	CG	M00070-Tal-1beta	722	0.0296	0.427
WA09-HSF1	CHH	M00649-MAZ	65	0.0298	0.814
HSF1-H1	CHG	M00418-TGIF	479	0.0298	0.515
WA09-HSF1	CHH	M00933-Sp1	3777	0.03	0.0653
WA09-H1	CHH	M00128-GATA-1	5	0.0302	0.962
HSF1-H1	CG	M00929-MyoD	14	0.0302	0.918
WA09-HSF1	CHG	LM4_M2-LM4_M2	2604	0.0305	0.119
WA09-HSF1	CHH	M00796-USF	95	0.0305	0.769
WA09-H1	CHH	M00795-Octamer	1883	0.0306	0.184
WA09-H1	CHH	M00279-MIF-1	996	0.0307	0.333
WA09-HSF1	CHH	M01058-GFI1B	275	0.0308	0.611
WA09-H1	CG	M00290-Freac-2	10	0.0309	0.933
HSF1-H1	CG	M00161-Oct-1	84	0.0311	0.779
HSF1-H1	CHG	M00510-Lhx3	3262	0.0311	0.0753
WA09-HSF1	CHG	M00639-HNF-6	414	0.0312	0.527
WA09-HSF1	CHG	M00418-TGIF	447	0.0312	0.51
WA09-HSF1	CHG	M00084-MZF1	115	0.0313	0.74
HSF1-H1	CHH	JASPAR_MA0060-NF-Y	2357	0.0314	0.127
WA09-HSF1	CG	M00373-Pax-4	9	0.0315	0.936
WA09-HSF1	CG	M00161-Oct-1	82	0.0316	0.778
WA09-H1	CG	M00236-Arnt	87	0.0317	0.771
WA09-H1	CHG	JASPAR_MA0065-PPARG-RXRA	600	0.0317	0.439
WA09-HSF1	CHG	M00771-ETS	249	0.0319	0.616
WA09-HSF1	CHG	M00510-Lhx3	2904	0.032	0.0845
WA09-HSF1	CHG	M00380-Pax-4	35	0.0321	0.855
HSF1-H1	CHH	M00691-ATF-1	398	0.0323	0.521
WA09-H1	CHG	M00097-Pax-6	24	0.0324	0.88
WA09-HSF1	CG	M00941-MEF-2	320	0.0326	0.561
HSF1-H1	CHG	M00039-CREB	2769	0.0326	0.086
WA09-H1	CHH	M00738-E2F-4	31	0.0327	0.861
WA09-HSF1	CHH	M00041-CRE-BP1	2169	0.0328	0.126
WA09-HSF1	CHH	M00932-Sp1	3078	0.0329	0.0682
WA09-HSF1	CHH	JASPAR_MA0076-ELK4	2761	0.033	0.0831
WA09-H1	CHH	M00121-USF	953	0.033	0.309
WA09-H1	CG	M00764-HNF-4	50	0.0333	0.819
WA09-H1	CHG	M00121-USF	933	0.0334	0.309
WA09-HSF1	CHG	JASPAR_MA0058-MAX	874	0.0336	0.32
HSF1-H1	CHG	M00041-CRE-BP1	2078	0.0337	0.125
HSF1-H1	CHH	M00615-c-Myc	1535	0.0337	0.187
WA09-HSF1	CHH	M00981-CREBATF	2250	0.0338	0.109
WA09-H1	CHG	M00034-p53	41	0.0338	0.834
HSF1-H1	CHH	M00190-C/EBP	5	0.034	0.957
HSF1-H1	CHH	M00338-ATF	1964	0.034	0.132
WA09-HSF1	CG	M00762-PPAR,	473	0.0341	0.46
HSF1-H1	CG	M00793-YY1	229	0.0341	0.608
HSF1-H1	CHG	M00287-NF-Y	2533	0.0343	0.0848
WA09-HSF1	CG	M00360-Pax-3	9	0.0344	0.93
HSF1-H1	CG	M00453-IRF-7	42	0.0347	0.828
WA09-H1	CHH	JASPAR_MA0066-PPARG	9	0.0349	0.929
HSF1-H1	CHH	M00406-MEF-2	69	0.0349	0.776
HSF1-H1	CHG	M00933-Sp1	3377	0.035	0.0419
HSF1-H1	CHH	M00032-c-Ets-1(p54)	877	0.035	0.301
HSF1-H1	CHH	M00256-NRSF	1695	0.0355	0.144
WA09-HSF1	CHH	M00793-YY1	239	0.0356	0.583
HSF1-H1	CG	M00532-RP58	2664	0.0356	0.0662
HSF1-H1	CHG	M00742-HFH-4	41	0.0361	0.823
WA09-H1	CHG	M00407-RSRFC4	44	0.0363	0.815
WA09-H1	CG	M00965-LXR,	122	0.0365	0.69
WA09-HSF1	CHG	M00652-Nrf-1	4359	0.0368	0.0151
WA09-H1	CG	M00406-MEF-2	64	0.0368	0.773
HSF1-H1	CHH	M00039-CREB	2835	0.0368	0.0504
WA09-HSF1	CHH	M01028-NRSF	1370	0.0369	0.172
WA09-H1	CHG	M00433-Hmx3	8	0.0369	0.93
WA09-H1	CHH	JASPAR_MA0088-Staf	1576	0.0369	0.143
WA09-HSF1	CHG	M00933-Sp1	3674	0.0371	0.0246
WA09-HSF1	CHG	M01028-NRSF	1321	0.0372	0.177
WA09-HSF1	CHH	M00510-Lhx3	3123	0.0373	0.0373
WA09-H1	CG	JASPAR_MA0006-Arnt-Ahr	11	0.0373	0.913
WA09-H1	CHH	M00972-IRF	104	0.0373	0.707
WA09-HSF1	CHH	M00119-Max	1026	0.0374	0.232
WA09-H1	CHH	JASPAR_MA0058-MAX	925	0.0375	0.255
WA09-H1	CHH	M00325-NRSE	1110	0.0376	0.21
HSF1-H1	CHG	JASPAR_MA0060-NF-Y	2276	0.0376	0.0729
WA09-HSF1	CHH	M00983-MAF	45	0.0379	0.805
HSF1-H1	CHG	M00420-MEIS1A	541	0.0381	0.377
HSF1-H1	CHH	M00418-TGIF	477	0.0381	0.407
WA09-H1	CHG	JASPAR_MA0028-ELK1	60	0.0382	0.772
HSF1-H1	CHG	JASPAR_MA0070-Pbx	7	0.0382	0.935
HSF1-H1	CG	M00360-Pax-3	9	0.0383	0.922
WA09-H1	CHH	M00453-IRF-7	45	0.0384	0.802
HSF1-H1	CHH	M00287-NF-Y	2624	0.0386	0.0482
WA09-HSF1	CG	M00539-Arnt	1923	0.0387	0.0902
WA09-HSF1	CHG	M00025-Elk-1	2716	0.0387	0.044
HSF1-H1	CHG	M00922-SRF	88	0.0391	0.718
HSF1-H1	CG	M00342-Oct-1	5830	0.0392	0.00276
WA09-H1	CG	M01031-HNF4	287	0.0394	0.506
HSF1-H1	CHG	M00342-Oct-1	6409	0.0394	0.00159
WA09-H1	CHH	M00287-NF-Y	2660	0.0395	0.0415
HSF1-H1	CHG	M01047-AP-2alphaA	22	0.0395	0.861
HSF1-H1	CHG	JASPAR_MA0093-USF1	2647	0.0398	0.0406
HSF1-H1	CHH	M00179-CRE-BP1	2259	0.0398	0.0583
WA09-HSF1	CG	JASPAR_MA0060-NF-Y	2325	0.0404	0.0517
WA09-HSF1	CHG	M00179-CRE-BP1	2305	0.0404	0.0522
WA09-HSF1	CG	M00938-E2F-1	12	0.0405	0.9
HSF1-H1	CHH	JASPAR_MA0093-USF1	2710	0.0405	0.0349
WA09-HSF1	CG	M00531-NERF1a	61	0.0406	0.756
HSF1-H1	CHG	M00647-LXR	21	0.0407	0.861
WA09-H1	CHG	M00325-NRSE	1103	0.0408	0.176
WA09-HSF1	CG	M00173-AP-1	4219	0.041	0.0077
WA09-HSF1	CHG	JASPAR_MA0051-IRF2	33	0.0412	0.82
WA09-H1	CHH	M01069-GZF1	4	0.0412	0.959
WA09-HSF1	CHH	M00065-Tal-1beta	241	0.0414	0.522
WA09-HSF1	CG	M00795-Octamer	1593	0.0418	0.0952
WA09-H1	CHG	JASPAR_MA0090-TEAD	14	0.0418	0.887
WA09-HSF1	CHG	M00037-NF-E2	679	0.0419	0.276
WA09-HSF1	CHG	JASPAR_MA0093-USF1	2670	0.0419	0.0304
HSF1-H1	CHH	M00993-TAL1	107	0.0419	0.668
HSF1-H1	CHH	M00981-CREBATF	2180	0.0419	0.0502
HSF1-H1	CG	M00965-LXR,	116	0.042	0.655
WA09-HSF1	CHH	M00465-POU6F1	1759	0.0422	0.0771
WA09-H1	CHG	M00974-SMAD	5	0.0422	0.946
HSF1-H1	CHG	M00210-OCT-x	454	0.0422	0.37
HSF1-H1	CHG	M00917-CREB	2653	0.0424	0.0291
WA09-HSF1	CHG	M00932-Sp1	3053	0.0425	0.0189
HSF1-H1	CHH	M00947-CP2/LBP-1c/LSF	9	0.0425	0.914
WA09-H1	CHH	M00736-E2F-1	38	0.0428	0.799
WA09-HSF1	CHH	M00070-Tal-1beta	748	0.0429	0.241
WA09-H1	CHH	M00187-USF	368	0.0429	0.412
WA09-HSF1	CG	M00538-HTF	16	0.043	0.874
WA09-HSF1	CG	JASPAR_MA0004-Arnt	5683	0.043	0.0012
HSF1-H1	CHH	M00224-STAT1	142	0.043	0.611
WA09-H1	CG	M00245-Egr-3	9	0.0432	0.912
HSF1-H1	CHG	M00513-ATF3	4339	0.0432	0.00439
WA09-H1	CG	M00465-POU6F1	1615	0.0433	0.0822
HSF1-H1	CHH	M00041-CRE-BP1	2120	0.0433	0.0463
WA09-H1	CG	M00007-Elk-1	55	0.0435	0.753
HSF1-H1	CHG	M00037-NF-E2	720	0.0435	0.244
WA09-H1	CHH	M00118-c-Myc	281	0.0436	0.467
HSF1-H1	CHG	JASPAR_MA0058-MAX	879	0.0436	0.197
HSF1-H1	CHG	JASPAR_MA0076-ELK4	2609	0.0438	0.0254
WA09-HSF1	CHH	M00532-RP58	2842	0.0439	0.0191
WA09-H1	CG	M00922-SRF	88	0.0439	0.685
WA09-HSF1	CG	M00981-CREBATF	2218	0.044	0.0385
HSF1-H1	CG	M00511-ERR	988	0.0441	0.166
WA09-HSF1	CG	M00698-HEB	838	0.0442	0.202
WA09-HSF1	CG	M00420-MEIS1A	455	0.0442	0.346
HSF1-H1	CHG	LM4_M2-LM4_M2	2590	0.0442	0.0244
WA09-HSF1	CG	M00050-E2F	8	0.0443	0.917
WA09-HSF1	CG	M00650-MTF-1	5	0.0444	0.944
HSF1-H1	CHH	M00941-MEF-2	360	0.0444	0.401
HSF1-H1	CHH	M01028-NRSF	1387	0.0444	0.098
WA09-HSF1	CHG	M00119-Max	996	0.0445	0.16
WA09-HSF1	CG	M00287-NF-Y	2593	0.0447	0.0228
WA09-H1	CHH	JASPAR_MA0060-NF-Y	2390	0.0448	0.0285
HSF1-H1	CHH	M00985-Stra13	2088	0.0453	0.0384
WA09-HSF1	CHH	M00025-Elk-1	2792	0.0454	0.0164
HSF1-H1	CHG	M01028-NRSF	1381	0.0455	0.0909
WA09-HSF1	CHH	M00626-RFX1	197	0.0461	0.52
WA09-HSF1	CHH	M01017-PBX1	9	0.0461	0.906
WA09-HSF1	CG	M00236-Arnt	88	0.0462	0.669
WA09-H1	CHG	M00135-Oct-1	115	0.0462	0.624
WA09-H1	CG	M00738-E2F-4	31	0.0463	0.805
WA09-HSF1	CHH	M00342-Oct-1	6198	0.0464	0.000256
HSF1-H1	CHG	M00987-FOXP1	28	0.0464	0.815
WA09-HSF1	CG	M00460-STAT5A	77	0.0465	0.688
WA09-HSF1	CG	M00187-USF	364	0.0465	0.377
WA09-HSF1	CG	LM2_CTCF-CTCF	11313	0.0465	7.66e-07
WA09-HSF1	CG	M00179-CRE-BP1	2308	0.0466	0.0253
WA09-HSF1	CHG	M00917-CREB	2742	0.0466	0.0146
WA09-H1	CHG	M00929-MyoD	14	0.0466	0.874
HSF1-H1	CHG	M00465-POU6F1	1830	0.0466	0.0464
WA09-HSF1	CHH	M00514-ATF4	58	0.0467	0.728
WA09-HSF1	CHG	M00742-HFH-4	40	0.0468	0.774
WA09-HSF1	CHG	M00615-c-Myc	1556	0.0469	0.0643
HSF1-H1	CHG	M00115-Tax/CREB	12	0.0469	0.885
HSF1-H1	CHH	M00194-NF-kappaB	31	0.0469	0.802
WA09-HSF1	CHH	LM4_M2-LM4_M2	2670	0.0471	0.015
WA09-HSF1	CG	M00513-ATF3	4179	0.0472	0.00225
WA09-HSF1	CG	M00039-CREB	2840	0.0473	0.0117
WA09-HSF1	CHG	M01068-UF1H3BETA	2164	0.0473	0.0279
WA09-HSF1	CG	M00045-E4BP4	11	0.0474	0.89
HSF1-H1	CG	M00772-IRF	35	0.0474	0.787
WA09-HSF1	CG	M00765-COUP	120	0.0475	0.606
WA09-H1	CHG	M00256-NRSF	1682	0.0483	0.0475
WA09-HSF1	CHH	M00179-CRE-BP1	2331	0.0486	0.0191
HSF1-H1	CHH	M00930-Oct-1	162	0.0486	0.539
HSF1-H1	CHH	M00113-CREB	173	0.0488	0.524
WA09-HSF1	CHH	JASPAR_MA0093-USF1	2771	0.0489	0.01
HSF1-H1	CHH	M01023-HSF1	3041	0.0491	0.00675
WA09-HSF1	CHH	JASPAR_MA0088-Staf	1546	0.0492	0.0531
WA09-HSF1	CG	M00066-Tal-1alpha	135	0.0494	0.57
HSF1-H1	CHG	M00135-Oct-1	116	0.0494	0.598
WA09-H1	CG	M00341-GABP	296	0.0495	0.396
WA09-H1	CHH	M00806-NF-1	14	0.0496	0.866
WA09-HSF1	CG	M00411-HNF-4alpha1	54	0.0499	0.72
HSF1-H1	CHG	M00795-Octamer	1876	0.0499	0.0305
HSF1-H1	CHG	M00119-Max	1000	0.0504	0.111
HSF1-H1	CG	M00280-RFX1	1833	0.0506	0.0303
WA09-HSF1	CHG	M00231-MEF-2	475	0.0507	0.27
WA09-HSF1	CG	M00740-Rb	7	0.0508	0.914
HSF1-H1	CG	JASPAR_MA0059-MYC-MAX	228	0.0508	0.445
HSF1-H1	CHG	JASPAR_MA0091-TAL1-TCF3	485	0.0508	0.264
WA09-HSF1	CG	M00512-PPARG	360	0.051	0.334
WA09-H1	CHH	M01031-HNF4	302	0.0511	0.376
HSF1-H1	CHG	M01066-BLIMP1	40	0.0511	0.754
WA09-H1	CHG	M00233-MEF-2	15	0.0512	0.856
WA09-H1	CHG	M00174-AP-1	287	0.0512	0.388
WA09-HSF1	CHH	M00325-NRSE	1090	0.0514	0.09
WA09-HSF1	CHH	M00795-Octamer	1816	0.0515	0.0281
WA09-HSF1	CHH	M01068-UF1H3BETA	2195	0.0515	0.0158
WA09-H1	CG	M00208-NF-kappaB	20	0.0516	0.829
WA09-H1	CHH	M00799-Myc	106	0.0516	0.599
WA09-HSF1	CG	M00338-ATF	2002	0.0517	0.0208
HSF1-H1	CG	M00526-GCNF	376	0.0518	0.316
WA09-HSF1	CG	M00925-AP-1	781	0.0521	0.146
HSF1-H1	CG	M00144-BSAP	8	0.0521	0.903
HSF1-H1	CHG	M00025-Elk-1	2626	0.0521	0.00762
WA09-HSF1	CG	M00041-CRE-BP1	2149	0.0522	0.0155
HSF1-H1	CHH	M00123-c-Myc	34	0.0522	0.77
WA09-H1	CHH	M00777-STAT	23	0.0523	0.813
WA09-HSF1	CHH	M00794-TTF-1	6	0.0527	0.921
WA09-H1	CHG	JASPAR_MA0076-ELK4	2689	0.0528	0.00612
WA09-H1	CHG	M00411-HNF-4alpha1	54	0.053	0.703
WA09-H1	CHG	TBX_zhenyu-TBX	7	0.053	0.91
HSF1-H1	CG	JASPAR_MA0091-TAL1-TCF3	446	0.0532	0.262
HSF1-H1	CG	M00420-MEIS1A	485	0.0534	0.24
HSF1-H1	CHG	M00665-Sp3	5	0.0535	0.932
HSF1-H1	CHH	M00795-Octamer	1895	0.0536	0.0197
WA09-HSF1	CHG	M01019-TBX5	9	0.0538	0.89
WA09-H1	CHG	M00799-Myc	100	0.0538	0.595
HSF1-H1	CHH	M00532-RP58	2927	0.0538	0.00359
WA09-HSF1	CHH	M00652-Nrf-1	4503	0.0539	0.000299
HSF1-H1	CHG	M00407-RSRFC4	45	0.0539	0.725
HSF1-H1	CHH	M00765-COUP	134	0.054	0.536
WA09-H1	CHH	M00144-BSAP	7	0.0543	0.908
HSF1-H1	CHH	M00422-FOXJ2	21	0.0543	0.815
WA09-HSF1	CHG	M00066-Tal-1alpha	145	0.0544	0.516
WA09-H1	CHG	M00360-Pax-3	9	0.0545	0.89
WA09-H1	CHH	M00071-E47	35	0.0546	0.756
HSF1-H1	CHG	M00729-Cdx-2	12	0.0546	0.866
WA09-HSF1	CG	M00325-NRSE	1005	0.0548	0.0823
WA09-HSF1	CHH	M00985-Stra13	2165	0.0548	0.0107
WA09-HSF1	CG	M00526-GCNF	361	0.0549	0.299
HSF1-H1	CHG	M00765-COUP	132	0.055	0.531
WA09-HSF1	CHG	M00121-USF	936	0.0552	0.0913
WA09-HSF1	CG	M00138-Oct-1	196	0.0553	0.441
WA09-H1	CHH	M00447-AR	20	0.0554	0.817
WA09-H1	CG	M00225-STAT3	66	0.0558	0.656
WA09-HSF1	CG	M01028-NRSF	1311	0.0561	0.0423
WA09-HSF1	CHH	JASPAR_MA0058-MAX	923	0.0561	0.0884
HSF1-H1	CHH	M00070-Tal-1beta	774	0.0561	0.119
WA09-H1	CHH	M00978-LEF1TCF1	72	0.0564	0.638
WA09-HSF1	CHG	M00941-MEF-2	346	0.0566	0.294
HSF1-H1	CHG	M00727-SF-1	11774	0.0567	7.67e-10
WA09-HSF1	CHG	M00176-AP-4	549	0.057	0.183
HSF1-H1	CHG	M00256-NRSF	1681	0.057	0.0194
HSF1-H1	CHH	M00193-NF-1	125	0.057	0.527
WA09-HSF1	CG	M00418-TGIF	423	0.0572	0.24
HSF1-H1	CHH	JASPAR_MA0076-ELK4	2711	0.0573	0.00282
WA09-H1	CHH	M00373-Pax-4	9	0.0574	0.883
HSF1-H1	CHG	M01023-HSF1	3023	0.0574	0.0016
WA09-HSF1	CHH	M00453-IRF-7	45	0.0578	0.706
WA09-H1	CHG	M00085-ZID	9	0.058	0.882
HSF1-H1	CG	M00138-Oct-1	216	0.058	0.397
HSF1-H1	CHH	M00927-AP-4	122	0.0582	0.524
WA09-HSF1	CHG	M00178-CREB	877	0.0583	0.0843
HSF1-H1	CG	JASPAR_MA0090-TEAD	11	0.0583	0.865
WA09-H1	CHH	M00448-Zic1	47	0.0589	0.694
HSF1-H1	CHH	M00771-ETS	261	0.0589	0.344
HSF1-H1	CHH	M00626-RFX1	199	0.059	0.407
WA09-HSF1	CHG	M00539-Arnt	1904	0.0592	0.00971
WA09-HSF1	CHG	M00135-Oct-1	103	0.0593	0.552
WA09-HSF1	CHH	M00339-c-Ets-1	767	0.0593	0.101
HSF1-H1	CHG	JASPAR_MA0004-Arnt	5522	0.0593	1.05e-05
HSF1-H1	CHH	M00513-ATF3	4388	0.0593	8.55e-05
WA09-HSF1	CHG	M00626-RFX1	191	0.0594	0.414
WA09-H1	CHH	M00138-Oct-1	243	0.0596	0.355
WA09-HSF1	CHG	M00985-Stra13	2104	0.0598	0.00604
HSF1-H1	CHG	M00979-PAX6	9	0.0598	0.879
WA09-HSF1	CHG	M00194-NF-kappaB	28	0.06	0.762
HSF1-H1	CG	M01058-GFI1B	258	0.06	0.337
WA09-HSF1	CHG	M00160-SRY	6	0.0601	0.91
HSF1-H1	CHH	M00066-Tal-1alpha	156	0.0606	0.452
WA09-HSF1	CHH	M00121-USF	967	0.0607	0.0593
HSF1-H1	CHH	M00421-MEIS1B	185	0.0607	0.412
WA09-HSF1	CG	M00916-CREB	1475	0.0608	0.0195
HSF1-H1	CHG	M00176-AP-4	581	0.0608	0.143
WA09-H1	CHH	M00517-AP-1	100	0.0609	0.548
HSF1-H1	CG	M00480-LUN-1	12	0.0609	0.85
WA09-HSF1	CHH	M00639-HNF-6	427	0.0613	0.206
WA09-HSF1	CG	M00518-PPARa	38	0.0614	0.714
HSF1-H1	CHH	M01068-UF1H3BETA	2124	0.0617	0.00447
WA09-HSF1	CG	M00727-SF-1	10250	0.062	3.34e-10
HSF1-H1	CHH	M00727-SF-1	11855	0.062	1.39e-11
HSF1-H1	CHG	M00985-Stra13	2045	0.0621	0.00499
WA09-H1	CG	M00526-GCNF	393	0.0622	0.219
HSF1-H1	CHH	M00342-Oct-1	6462	0.0622	5.73e-07
HSF1-H1	CG	M00646-LF-A1	14	0.0623	0.832
WA09-HSF1	CG	M00070-Tal-1beta	691	0.0624	0.101
WA09-HSF1	CG	M00775-NF-Y	245	0.0624	0.331
WA09-HSF1	CHG	M00070-Tal-1beta	717	0.0624	0.0949
WA09-HSF1	CHG	M00342-Oct-1	5813	0.0626	1.81e-06
WA09-H1	CHG	M00224-STAT1	141	0.0626	0.461
HSF1-H1	CG	M00763-PPAR	188	0.0626	0.393
WA09-H1	CHG	LM9_NRSE-NRSE	1604	0.0627	0.012
WA09-HSF1	CG	JASPAR_MA0055-Myf	3753	0.0629	0.000117
WA09-H1	CG	M00113-CREB	171	0.063	0.413
WA09-HSF1	CHH	M00930-Oct-1	156	0.0632	0.433
HSF1-H1	CHH	M01066-BLIMP1	40	0.0632	0.699
WA09-H1	CHG	M00721-CACCC-binding	8	0.0633	0.882
WA09-HSF1	CG	M00134-HNF-4	41	0.0634	0.694
WA09-HSF1	CG	M00280-RFX1	1778	0.0634	0.00752
WA09-HSF1	CHH	M00034-p53	41	0.0635	0.693
WA09-HSF1	CG	M00480-LUN-1	13	0.0636	0.837
WA09-HSF1	CG	M00122-USF	68	0.0637	0.606
WA09-H1	CHH	M00793-YY1	241	0.0638	0.324
HSF1-H1	CHH	LM2_CTCF-CTCF	12743	0.0638	5.77e-13
WA09-HSF1	CHG	M00915-AP-2	28	0.064	0.746
WA09-HSF1	CHH	M00539-Arnt	1952	0.0641	0.00461
WA09-H1	CHG	JASPAR_MA0058-MAX	906	0.0642	0.0536
WA09-H1	CG	M00360-Pax-3	9	0.0643	0.87
HSF1-H1	CHH	M00917-CREB	2707	0.0643	0.000821
WA09-HSF1	CHG	M01023-HSF1	2855	0.0645	0.000563
HSF1-H1	CHH	JASPAR_MA0004-Arnt	5657	0.0645	1.21e-06
WA09-HSF1	CHH	M00615-c-Myc	1598	0.0646	0.00981
HSF1-H1	CHH	M00437-CHX10	135	0.0646	0.457
WA09-HSF1	CHG	M00916-CREB	1458	0.0647	0.0134
WA09-H1	CHG	M00033-p300	18	0.0647	0.799
WA09-H1	CHH	M00135-Oct-1	116	0.0653	0.486
WA09-HSF1	CHG	M00513-ATF3	4325	0.0654	1.68e-05
HSF1-H1	CG	JASPAR_MA0069-Pax6	17	0.0654	0.803
HSF1-H1	CHH	M00790-HNF-1	10	0.0654	0.857
HSF1-H1	CHH	M00025-Elk-1	2707	0.0657	0.00063
HSF1-H1	CHG	M00539-Arnt	1832	0.0658	0.00483
WA09-HSF1	CG	M00985-Stra13	2117	0.0659	0.00241
WA09-HSF1	CHH	M00407-RSRFC4	44	0.0659	0.671
WA09-H1	CG	M00799-Myc	103	0.0659	0.508
HSF1-H1	CHH	JASPAR_MA0072-RORA1	38	0.0659	0.694
WA09-HSF1	CHG	LM9_NRSE-NRSE	1495	0.066	0.0106
WA09-H1	CHG	JASPAR_MA0119-Hox11-CTF1	34	0.066	0.711
WA09-HSF1	CHH	M00155-ARP-1	4	0.0664	0.934
WA09-HSF1	CHH	M00917-CREB	2795	0.0665	0.000437
WA09-HSF1	CHH	LM9_NRSE-NRSE	1573	0.0666	0.00826
HSF1-H1	CHG	LM2_CTCF-CTCF	12611	0.0666	7.33e-14
HSF1-H1	CHH	M00279-MIF-1	997	0.0667	0.0352
HSF1-H1	CHH	M00965-LXR,	125	0.0668	0.459
WA09-HSF1	CHH	M00528-PPAR	166	0.0669	0.392
WA09-HSF1	CHH	M01023-HSF1	2932	0.0669	0.000291
WA09-HSF1	CHG	M00641-HSF	354	0.0672	0.207
WA09-HSF1	CHG	JASPAR_MA0017-NR2F1	127	0.0672	0.453
HSF1-H1	CHH	M00806-NF-1	14	0.0673	0.82
HSF1-H1	CHH	M00539-Arnt	1866	0.0673	0.00365
WA09-H1	CHG	M00108-NRF-2	81	0.0674	0.55
WA09-H1	CHH	M00490-Bach2	6	0.0674	0.899
HSF1-H1	CG	M00279-MIF-1	919	0.0675	0.0408
HSF1-H1	CG	M00418-TGIF	443	0.0677	0.155
HSF1-H1	CHH	LM4_M2-LM4_M2	2651	0.0677	0.000488
HSF1-H1	CHH	JASPAR_MA0112-ESR1	13	0.0678	0.826
HSF1-H1	CHG	M00187-USF	351	0.068	0.203
HSF1-H1	CHH	JASPAR_MA0088-Staf	1560	0.068	0.00727
WA09-HSF1	CHH	M00373-Pax-4	9	0.0681	0.862
WA09-HSF1	CHG	M00466-HIF-1	18	0.0682	0.788
WA09-HSF1	CHG	M00795-Octamer	1705	0.0685	0.00464
WA09-HSF1	CHH	M00210-OCT-x	451	0.0687	0.145
WA09-HSF1	CHH	M00285-TCF11	4	0.0687	0.931
WA09-HSF1	CHG	M00514-ATF4	57	0.0688	0.611
WA09-HSF1	CHG	M00922-SRF	84	0.0689	0.534
HSF1-H1	CG	M00739-E2F-4	16	0.0689	0.8
WA09-HSF1	CHG	M00738-E2F-4	32	0.069	0.707
WA09-HSF1	CHH	M00177-CREB	854	0.0691	0.0436
WA09-HSF1	CHH	M00193-NF-1	124	0.0693	0.444
HSF1-H1	CHG	M00511-ERR	1073	0.0693	0.0232
WA09-HSF1	CG	M00065-Tal-1beta	218	0.0694	0.307
WA09-H1	CHH	M00290-Freac-2	11	0.0694	0.84
WA09-HSF1	CG	JASPAR_MA0091-TAL1-TCF3	417	0.07	0.153
HSF1-H1	CG	M01012-HNF3	97	0.0701	0.495
WA09-HSF1	CHG	M00490-Bach2	6	0.0702	0.895
WA09-HSF1	CHH	JASPAR_MA0107-RELA	44	0.0703	0.65
WA09-HSF1	CHH	M00513-ATF3	4416	0.0704	2.85e-06
WA09-HSF1	CHG	JASPAR_MA0004-Arnt	5547	0.0707	1.36e-07
WA09-HSF1	CHH	M00821-Nrf2	543	0.0707	0.0998
WA09-HSF1	CG	M00514-ATF4	58	0.0708	0.598
WA09-HSF1	CHH	M00178-CREB	888	0.0708	0.0348
WA09-HSF1	CG	LM4_M2-LM4_M2	2522	0.071	0.000356
HSF1-H1	CHH	JASPAR_MA0038-Gfi	6	0.071	0.894
WA09-HSF1	CHG	M01058-GFI1B	258	0.0711	0.255
HSF1-H1	CG	M00251-XBP-1	15	0.0716	0.8
HSF1-H1	CHH	M00325-NRSE	1106	0.0716	0.0172
HSF1-H1	CHG	M00927-AP-4	122	0.072	0.431
HSF1-H1	CHG	JASPAR_MA0055-Myf	4060	0.0722	4.12e-06
WA09-HSF1	CHG	M00325-NRSE	1037	0.0723	0.0199
WA09-HSF1	CHG	M00138-Oct-1	219	0.0724	0.286
WA09-H1	CHG	M00341-GABP	288	0.0725	0.22
HSF1-H1	CHH	M00821-Nrf2	555	0.0725	0.0879
WA09-HSF1	CHH	M00976-AHRHIF	6	0.0727	0.891
WA09-H1	CHG	JASPAR_MA0059-MYC-MAX	222	0.0727	0.281
WA09-H1	CHH	M00122-USF	68	0.0727	0.556
WA09-H1	CHG	M00285-TCF11	4	0.0728	0.927
HSF1-H1	CHG	M00173-AP-1	4785	0.0728	4.63e-07
WA09-H1	CG	M00066-Tal-1alpha	141	0.0729	0.39
HSF1-H1	CG	M00978-LEF1TCF1	63	0.0732	0.569
HSF1-H1	CHG	M00528-PPAR	171	0.0733	0.341
WA09-HSF1	CG	LM1_RFX1-RFX1	13829	0.0735	0
HSF1-H1	CHH	JASPAR_MA0091-TAL1-TCF3	485	0.0735	0.106
[truncated: 1,249 more rows]
