# Supplementary material for: A comparative analysis of DNA methylation across human embryonic stem cell lines
Source: Genome Biol. 2011 Jul 6;12(7):R62. doi: 10.1186/gb-2011-12-7-r62 (PMC3218824; doi:10.1186/gb-2011-12-7-r62)
Supplement: Additional file 7 — Supplementary Table S7. List of differentially methylated regions overlapped across the three HESC lines. [file gb-2011-12-7-r62-S7.XLS]

## Sheet: diff-methylated-regions
chr	start	end
1	944000	945000
1	1250000	1251000
1	1812000	1813000
1	1971000	1972000
1	2312000	2313000
1	2313000	2314000
1	3806000	3807000
1	5975000	5976000
1	6431000	6432000
1	6585000	6586000
1	6945000	6946000
1	8686000	8687000
1	10677000	10678000
1	10995000	10996000
1	11461000	11462000
1	11462000	11463000
1	12046000	12047000
1	12601000	12602000
1	13948000	13949000
1	15351000	15352000
1	16034000	16035000
1	16354000	16355000
1	16416000	16417000
1	16426000	16427000
1	16734000	16735000
1	17049000	17050000
1	17113000	17114000
1	18308000	18309000
1	18830000	18831000
1	21708000	21709000
1	21982000	21983000
1	24755000	24756000
1	25999000	26000000
1	26671000	26672000
1	26728000	26729000
1	28458000	28459000
1	29380000	29381000
1	30964000	30965000
1	31542000	31543000
1	32002000	32003000
1	32703000	32704000
1	32738000	32739000
1	32889000	32890000
1	33055000	33056000
1	33419000	33420000
1	36169000	36170000
1	36394000	36395000
1	36623000	36624000
1	37712000	37713000
1	38664000	38665000
1	38816000	38817000
1	39097000	39098000
1	39753000	39754000
1	39814000	39815000
1	41100000	41101000
1	41604000	41605000
1	42921000	42922000
1	44268000	44269000
1	44643000	44644000
1	45822000	45823000
1	45823000	45824000
1	46370000	46371000
1	46371000	46372000
1	46957000	46958000
1	47683000	47684000
1	47947000	47948000
1	48507000	48508000
1	49510000	49511000
1	50020000	50021000
1	50654000	50655000
1	50661000	50662000
1	51207000	51208000
1	52116000	52117000
1	52294000	52295000
1	53080000	53081000
1	54076000	54077000
1	55125000	55126000
1	57660000	57661000
1	57662000	57663000
1	57903000	57904000
1	59022000	59023000
1	59316000	59317000
1	59355000	59356000
1	61321000	61322000
1	61980000	61981000
1	63559000	63560000
1	63561000	63562000
1	63564000	63565000
1	65181000	65182000
1	65474000	65475000
1	66741000	66742000
1	69863000	69864000
1	70443000	70444000
1	70592000	70593000
1	72522000	72523000
1	74971000	74972000
1	77106000	77107000
1	77521000	77522000
1	77920000	77921000
1	78218000	78219000
1	81587000	81588000
1	82038000	82039000
1	84315000	84316000
1	84928000	84929000
1	85514000	85515000
1	85787000	85788000
1	86394000	86395000
1	86634000	86635000
1	88922000	88923000
1	88923000	88924000
1	90233000	90234000
1	90947000	90948000
1	90950000	90951000
1	90965000	90966000
1	91073000	91074000
1	91074000	91075000
1	91259000	91260000
1	93317000	93318000
1	93318000	93319000
1	93687000	93688000
1	94186000	94187000
1	94475000	94476000
1	95355000	95356000
1	95622000	95623000
1	97822000	97823000
1	100088000	100089000
1	100590000	100591000
1	101783000	101784000
1	103087000	103088000
1	103345000	103346000
1	105024000	105025000
1	107484000	107485000
1	110414000	110415000
1	110682000	110683000
1	110950000	110951000
1	112852000	112853000
1	112853000	112854000
1	113300000	113301000
1	113417000	113418000
1	113734000	113735000
1	113735000	113736000
1	114323000	114324000
1	114854000	114855000
1	117254000	117255000
1	117565000	117566000
1	119333000	119334000
1	141587000	141588000
1	142623000	142624000
1	142627000	142628000
1	143245000	143246000
1	143643000	143644000
1	143921000	143922000
1	145480000	145481000
1	146273000	146274000
1	148087000	148088000
1	148389000	148390000
1	149851000	149852000
1	150333000	150334000
1	151348000	151349000
1	152015000	152016000
1	152216000	152217000
1	152797000	152798000
1	153290000	153291000
1	153303000	153304000
1	153324000	153325000
1	153366000	153367000
1	153412000	153413000
1	154290000	154291000
1	154519000	154520000
1	154574000	154575000
1	154672000	154673000
1	154736000	154737000
1	154878000	154879000
1	154913000	154914000
1	154942000	154943000
1	154983000	154984000
1	154987000	154988000
1	155160000	155161000
1	159257000	159258000
1	159282000	159283000
1	159334000	159335000
1	162353000	162354000
1	163867000	163868000
1	165789000	165790000
1	166372000	166373000
1	169097000	169098000
1	174442000	174443000
1	176329000	176330000
1	178390000	178391000
1	178466000	178467000
1	178467000	178468000
1	178868000	178869000
1	180626000	180627000
1	181075000	181076000
1	181258000	181259000
1	183552000	183553000
1	184610000	184611000
1	184611000	184612000
1	184612000	184613000
1	186896000	186897000
1	194721000	194722000
1	194822000	194823000
1	196147000	196148000
1	198277000	198278000
1	198278000	198279000
1	198645000	198646000
1	198647000	198648000
1	199127000	199128000
1	200124000	200125000
1	201162000	201163000
1	202310000	202311000
1	202647000	202648000
1	203537000	203538000
1	203692000	203693000
1	203985000	203986000
1	206199000	206200000
1	208472000	208473000
1	209499000	209500000
1	209656000	209657000
1	209915000	209916000
1	210070000	210071000
1	210526000	210527000
1	211150000	211151000
1	212222000	212223000
1	212223000	212224000
1	212228000	212229000
1	212521000	212522000
1	212791000	212792000
1	212843000	212844000
1	215329000	215330000
1	215376000	215377000
1	218988000	218989000
1	219117000	219118000
1	219124000	219125000
1	219134000	219135000
1	219498000	219499000
1	219982000	219983000
1	220704000	220705000
1	220952000	220953000
1	221269000	221270000
1	221603000	221604000
1	222437000	222438000
1	222584000	222585000
1	224137000	224138000
1	224317000	224318000
1	224376000	224377000
1	224563000	224564000
1	225572000	225573000
1	226314000	226315000
1	226420000	226421000
1	226660000	226661000
1	226712000	226713000
1	226741000	226742000
1	226838000	226839000
1	226938000	226939000
1	227545000	227546000
1	227710000	227711000
1	227761000	227762000
1	229180000	229181000
1	232026000	232027000
1	233879000	233880000
1	234372000	234373000
1	237617000	237618000
1	238321000	238322000
1	240754000	240755000
1	243092000	243093000
1	247028000	247029000
2	142000	143000
2	3501000	3502000
2	5750000	5751000
2	7334000	7335000
2	8736000	8737000
2	8740000	8741000
2	8743000	8744000
2	9613000	9614000
2	9687000	9688000
2	9901000	9902000
2	10009000	10010000
2	10180000	10181000
2	11804000	11805000
2	12775000	12776000
2	12776000	12777000
2	14230000	14231000
2	15998000	15999000
2	16163000	16164000
2	17583000	17584000
2	17602000	17603000
2	17799000	17800000
2	17924000	17925000
2	19411000	19412000
2	20053000	20054000
2	20114000	20115000
2	20729000	20730000
2	26249000	26250000
2	26375000	26376000
2	27128000	27129000
2	27505000	27506000
2	28946000	28947000
2	28971000	28972000
2	30223000	30224000
2	30523000	30524000
2	30524000	30525000
2	31714000	31715000
2	32435000	32436000
2	33025000	33026000
2	35273000	35274000
2	35398000	35399000
2	36678000	36679000
2	36928000	36929000
2	37047000	37048000
2	37311000	37312000
2	38156000	38157000
2	38157000	38158000
2	42575000	42576000
2	42873000	42874000
2	42890000	42891000
2	42891000	42892000
2	43676000	43677000
2	43854000	43855000
2	44076000	44077000
2	44249000	44250000
2	45010000	45011000
2	45012000	45013000
2	45013000	45014000
2	45015000	45016000
2	45019000	45020000
2	45020000	45021000
2	45021000	45022000
2	45024000	45025000
2	45030000	45031000
2	47986000	47987000
2	47987000	47988000
2	53848000	53849000
2	54638000	54639000
2	55313000	55314000
2	55500000	55501000
2	56090000	56091000
2	56265000	56266000
2	57249000	57250000
2	60629000	60630000
2	60630000	60631000
2	60637000	60638000
2	60962000	60963000
2	61618000	61619000
2	62435000	62436000
2	63129000	63130000
2	63132000	63133000
2	63139000	63140000
2	63695000	63696000
2	63696000	63697000
2	64224000	64225000
2	64604000	64605000
2	64605000	64606000
2	65513000	65514000
2	65824000	65825000
2	66507000	66508000
2	66514000	66515000
2	66520000	66521000
2	66526000	66527000
2	66655000	66656000
2	66656000	66657000
2	66657000	66658000
2	66658000	66659000
2	68332000	68333000
2	68400000	68401000
2	69094000	69095000
2	69517000	69518000
2	69724000	69725000
2	70167000	70168000
2	70168000	70169000
2	70634000	70635000
2	70968000	70969000
2	72225000	72226000
2	72968000	72969000
2	72997000	72998000
2	73467000	73468000
2	74066000	74067000
2	74521000	74522000
2	74610000	74611000
2	76395000	76396000
2	77702000	77703000
2	79593000	79594000
2	81567000	81568000
2	84986000	84987000
2	85215000	85216000
2	85969000	85970000
2	86800000	86801000
2	86801000	86802000
2	87157000	87158000
2	87429000	87430000
2	87905000	87906000
2	95839000	95840000
2	95888000	95889000
2	96146000	96147000
2	96174000	96175000
2	97143000	97144000
2	97573000	97574000
2	97646000	97647000
2	97978000	97979000
2	98736000	98737000
2	99320000	99321000
2	100400000	100401000
2	101291000	101292000
2	101680000	101681000
2	102338000	102339000
2	104827000	104828000
2	108432000	108433000
2	108702000	108703000
2	110327000	110328000
2	111152000	111153000
2	111968000	111969000
2	112373000	112374000
2	113976000	113977000
2	114077000	114078000
2	114230000	114231000
2	117753000	117754000
2	118698000	118699000
2	119317000	119318000
2	119321000	119322000
2	119332000	119333000
2	119630000	119631000
2	121211000	121212000
2	122210000	122211000
2	122211000	122212000
2	124004000	124005000
2	127130000	127131000
2	127694000	127695000
2	127861000	127862000
2	128175000	128176000
2	128707000	128708000
2	130475000	130476000
2	130816000	130817000
2	131272000	131273000
2	131311000	131312000
2	132156000	132157000
2	136005000	136006000
2	136216000	136217000
2	136459000	136460000
2	139253000	139254000
2	141545000	141546000
2	149308000	149309000
2	152900000	152901000
2	154426000	154427000
2	154436000	154437000
2	156292000	156293000
2	157497000	157498000
2	160180000	160181000
2	160276000	160277000
2	161979000	161980000
2	163403000	163404000
2	164301000	164302000
2	166358000	166359000
2	166359000	166360000
2	166518000	166519000
2	167857000	167858000
2	168382000	168383000
2	168812000	168813000
2	169929000	169930000
2	170137000	170138000
2	171382000	171383000
2	171494000	171495000
2	171999000	172000000
2	172667000	172668000
2	172668000	172669000
2	172669000	172670000
2	173000000	173001000
2	173928000	173929000
2	173975000	173976000
2	174536000	174537000
2	174910000	174911000
2	174914000	174915000
2	174916000	174917000
2	174968000	174969000
2	175740000	175741000
2	175741000	175742000
2	176640000	176641000
2	176641000	176642000
2	176644000	176645000
2	176646000	176647000
2	176655000	176656000
2	176670000	176671000
2	176751000	176752000
2	176842000	176843000
2	177836000	177837000
2	178479000	178480000
2	178768000	178769000
2	178986000	178987000
2	182090000	182091000
2	183013000	183014000
2	183610000	183611000
2	185631000	185632000
2	186276000	186277000
2	186596000	186597000
2	188607000	188608000
2	188864000	188865000
2	188865000	188866000
2	188867000	188868000
2	188876000	188877000
2	190234000	190235000
2	190335000	190336000
2	193002000	193003000
2	195017000	195018000
2	196685000	196686000
2	198026000	198027000
2	198072000	198073000
2	198700000	198701000
2	200042000	200043000
2	201536000	201537000
2	202606000	202607000
2	202607000	202608000
2	202608000	202609000
2	202609000	202610000
2	205036000	205037000
2	206254000	206255000
2	207016000	207017000
2	207738000	207739000
2	207799000	207800000
2	208338000	208339000
2	208343000	208344000
2	208839000	208840000
2	209872000	209873000
2	213110000	213111000
2	213725000	213726000
2	213806000	213807000
2	215382000	215383000
2	215383000	215384000
2	215884000	215885000
2	216586000	216587000
2	216913000	216914000
2	217267000	217268000
2	219881000	219882000
2	221506000	221507000
2	222145000	222146000
2	222146000	222147000
2	222878000	222879000
2	223229000	223230000
2	224611000	224612000
2	225158000	225159000
2	227373000	227374000
2	229081000	229082000
2	231538000	231539000
2	231949000	231950000
2	232036000	232037000
2	232037000	232038000
2	232281000	232282000
2	232354000	232355000
2	232359000	232360000
2	232992000	232993000
2	236745000	236746000
2	236810000	236811000
2	237141000	237142000
2	238060000	238061000
2	238634000	238635000
2	238814000	238815000
2	238861000	238862000
2	240613000	240614000
2	241174000	241175000
2	241904000	241905000
2	241976000	241977000
3	3196000	3197000
3	3815000	3816000
3	3816000	3817000
3	4510000	4511000
3	4996000	4997000
3	5139000	5140000
3	5204000	5205000
3	6360000	6361000
3	6878000	6879000
3	6879000	6880000
3	7910000	7911000
3	8518000	8519000
3	9907000	9908000
3	9963000	9964000
3	10472000	10473000
3	11660000	11661000
3	12020000	12021000
3	13089000	13090000
3	13298000	13299000
3	14141000	14142000
3	14827000	14828000
3	14963000	14964000
3	15222000	15223000
3	15348000	15349000
3	16281000	16282000
3	17759000	17760000
3	19964000	19965000
3	23044000	23045000
3	23827000	23828000
3	25681000	25682000
3	26640000	26641000
3	27500000	27501000
3	27638000	27639000
3	27737000	27738000
3	28012000	28013000
3	28365000	28366000
3	33235000	33236000
3	34852000	34853000
3	36397000	36398000
3	37192000	37193000
3	38153000	38154000
3	38155000	38156000
3	41215000	41216000
3	43303000	43304000
3	43707000	43708000
3	44641000	44642000
3	44778000	44779000
3	44878000	44879000
3	45162000	45163000
3	45706000	45707000
3	46899000	46900000
3	46908000	46909000
3	48445000	48446000
3	48456000	48457000
3	48668000	48669000
3	48729000	48730000
3	48931000	48932000
3	49002000	49003000
3	49033000	49034000
3	49034000	49035000
3	49105000	49106000
3	49441000	49442000
3	49482000	49483000
3	49952000	49953000
3	50304000	50305000
3	50349000	50350000
3	50581000	50582000
3	51404000	51405000
3	51965000	51966000
3	51992000	51993000
3	52694000	52695000
3	53139000	53140000
3	54131000	54132000
3	55493000	55494000
3	57174000	57175000
3	57209000	57210000
3	57236000	57237000
3	57505000	57506000
3	57969000	57970000
3	58394000	58395000
3	60244000	60245000
3	60395000	60396000
3	60732000	60733000
3	62338000	62339000
3	62376000	62377000
3	62835000	62836000
3	62836000	62837000
3	63873000	63874000
3	63984000	63985000
3	64646000	64647000
3	65510000	65511000
3	65558000	65559000
3	66633000	66634000
3	66665000	66666000
3	66931000	66932000
3	67131000	67132000
3	67491000	67492000
3	68098000	68099000
3	69212000	69213000
3	69517000	69518000
3	71714000	71715000
3	71856000	71857000
3	71885000	71886000
3	75133000	75134000
3	75566000	75567000
3	76038000	76039000
3	77065000	77066000
3	79151000	79152000
3	79218000	79219000
3	79377000	79378000
3	81877000	81878000
3	85090000	85091000
3	85091000	85092000
3	87358000	87359000
3	87859000	87860000
3	88281000	88282000
3	95182000	95183000
3	95264000	95265000
3	98016000	98017000
3	98966000	98967000
3	99878000	99879000
3	101463000	101464000
3	101536000	101537000
3	101910000	101911000
3	101911000	101912000
3	102763000	102764000
3	102878000	102879000
3	104228000	104229000
3	106568000	106569000
3	107070000	107071000
3	107339000	107340000
3	108115000	108116000
3	108724000	108725000
3	109129000	109130000
3	109790000	109791000
3	112876000	112877000
3	113062000	113063000
3	113419000	113420000
3	113457000	113458000
3	113623000	113624000
3	114716000	114717000
3	115258000	115259000
3	116349000	116350000
3	116825000	116826000
3	122109000	122110000
3	123036000	123037000
3	123995000	123996000
3	124229000	124230000
3	124268000	124269000
3	124516000	124517000
3	126968000	126969000
3	127557000	127558000
3	127856000	127857000
3	128657000	128658000
3	129634000	129635000
3	129686000	129687000
3	129688000	129689000
3	129690000	129691000
3	130322000	130323000
3	130641000	130642000
3	132583000	132584000
3	132704000	132705000
3	134775000	134776000
3	135998000	135999000
3	137396000	137397000
3	137954000	137955000
3	138063000	138064000
3	138910000	138911000
3	138954000	138955000
3	138966000	138967000
3	139316000	139317000
3	139389000	139390000
3	139636000	139637000
3	140036000	140037000
3	140146000	140147000
3	140148000	140149000
3	140314000	140315000
3	141136000	141137000
3	142939000	142940000
3	142940000	142941000
3	144165000	144166000
3	146781000	146782000
3	147451000	147452000
3	147778000	147779000
3	147981000	147982000
3	148307000	148308000
3	148555000	148556000
3	148591000	148592000
3	148594000	148595000
3	148596000	148597000
3	148598000	148599000
3	148609000	148610000
3	148611000	148612000
3	148613000	148614000
3	148624000	148625000
3	150399000	150400000
3	150858000	150859000
3	151026000	151027000
3	151609000	151610000
3	154035000	154036000
3	155524000	155525000
3	155629000	155630000
3	157054000	157055000
3	158361000	158362000
3	159298000	159299000
3	160964000	160965000
3	161189000	161190000
3	161600000	161601000
3	161766000	161767000
3	162572000	162573000
3	163955000	163956000
3	164964000	164965000
3	166447000	166448000
3	169295000	169296000
3	169449000	169450000
3	170859000	170860000
3	171238000	171239000
3	171619000	171620000
3	171620000	171621000
3	172661000	172662000
3	173241000	173242000
3	176379000	176380000
3	177526000	177527000
3	178396000	178397000
3	178398000	178399000
3	178560000	178561000
3	180548000	180549000
3	180651000	180652000
3	180853000	180854000
3	180854000	180855000
3	181802000	181803000
3	181880000	181881000
3	182114000	182115000
3	182895000	182896000
3	182896000	182897000
3	182913000	182914000
3	184363000	184364000
3	184898000	184899000
3	185218000	185219000
3	185375000	185376000
3	185386000	185387000
3	185461000	185462000
3	185563000	185564000
3	185726000	185727000
3	186012000	186013000
3	186352000	186353000
3	186483000	186484000
3	187024000	187025000
3	187394000	187395000
3	188027000	188028000
3	188130000	188131000
3	188386000	188387000
3	188944000	188945000
3	189792000	189793000
3	190932000	190933000
3	191320000	191321000
3	192568000	192569000
3	192579000	192580000
3	193715000	193716000
3	195335000	195336000
3	195336000	195337000
3	195338000	195339000
3	195688000	195689000
3	195888000	195889000
3	196462000	196463000
3	196472000	196473000
3	196644000	196645000
3	196751000	196752000
3	197106000	197107000
3	197119000	197120000
3	197120000	197121000
3	197499000	197500000
3	197712000	197713000
3	197714000	197715000
3	198866000	198867000
3	199161000	199162000
4	457000	458000
4	1330000	1331000
4	1843000	1844000
4	2390000	2391000
4	3883000	3884000
4	4007000	4008000
4	4008000	4009000
4	4195000	4196000
4	4342000	4343000
4	4439000	4440000
4	6322000	6323000
4	6524000	6525000
4	6616000	6617000
4	6627000	6628000
4	6693000	6694000
4	7992000	7993000
4	9143000	9144000
4	13158000	13159000
4	13238000	13239000
4	14612000	14613000
4	14615000	14616000
4	15265000	15266000
4	15892000	15893000
4	16838000	16839000
4	17225000	17226000
4	17392000	17393000
4	17421000	17422000
4	17632000	17633000
4	19862000	19863000
4	24844000	24845000
4	27734000	27735000
4	30330000	30331000
4	30958000	30959000
4	36403000	36404000
4	36512000	36513000
4	37131000	37132000
4	37367000	37368000
4	37569000	37570000
4	37886000	37887000
4	38341000	38342000
4	39317000	39318000
4	39734000	39735000
4	39972000	39973000
4	40553000	40554000
4	41564000	41565000
4	41687000	41688000
4	43785000	43786000
4	44144000	44145000
4	44145000	44146000
4	44375000	44376000
4	47023000	47024000
4	47160000	47161000
4	47611000	47612000
4	52612000	52613000
4	52742000	52743000
4	52836000	52837000
4	53423000	53424000
4	53938000	53939000
4	54662000	54663000
4	55218000	55219000
4	55686000	55687000
4	56618000	56619000
4	56996000	56997000
4	57028000	57029000
4	57470000	57471000
4	57724000	57725000
4	63924000	63925000
4	64295000	64296000
4	64354000	64355000
4	65807000	65808000
4	67126000	67127000
4	67515000	67516000
4	71987000	71988000
4	72139000	72140000
4	75183000	75184000
4	75242000	75243000
4	76658000	76659000
4	76817000	76818000
4	78297000	78298000
4	79197000	79198000
4	79198000	79199000
4	79199000	79200000
4	81033000	81034000
4	81324000	81325000
4	81356000	81357000
4	81703000	81704000
4	83184000	83185000
4	84150000	84151000
4	84676000	84677000
4	85115000	85116000
4	85631000	85632000
4	85637000	85638000
4	85639000	85640000
4	87732000	87733000
4	89148000	89149000
4	89663000	89664000
4	90977000	90978000
4	91268000	91269000
4	93417000	93418000
4	93444000	93445000
4	101900000	101901000
4	103641000	103642000
4	103968000	103969000
4	104217000	104218000
4	105627000	105628000
4	105632000	105633000
4	106614000	106615000
4	107456000	107457000
4	108176000	108177000
4	109072000	109073000
4	109130000	109131000
4	109290000	109291000
4	109313000	109314000
4	109791000	109792000
4	110547000	110548000
4	110574000	110575000
4	110700000	110701000
4	110701000	110702000
4	111391000	111392000
4	111761000	111762000
4	111771000	111772000
4	111778000	111779000
4	113790000	113791000
4	113847000	113848000
4	113887000	113888000
4	118808000	118809000
4	119492000	119493000
4	120595000	120596000
4	121674000	121675000
4	122211000	122212000
4	122521000	122522000
4	122889000	122890000
4	123924000	123925000
4	124063000	124064000
4	124884000	124885000
4	127025000	127026000
4	129021000	129022000
4	129105000	129106000
4	129427000	129428000
4	129428000	129429000
4	129951000	129952000
4	130234000	130235000
4	131190000	131191000
4	136113000	136114000
4	140115000	140116000
4	140157000	140158000
4	140317000	140318000
4	140442000	140443000
4	141294000	141295000
4	141896000	141897000
4	141897000	141898000
4	146320000	146321000
4	147316000	147317000
4	147779000	147780000
4	147788000	147789000
4	148610000	148611000
4	148872000	148873000
4	149586000	149587000
4	151720000	151721000
4	153675000	153676000
4	154607000	154608000
4	154928000	154929000
4	154930000	154931000
4	155170000	155171000
4	157258000	157259000
4	158112000	158113000
4	159023000	159024000
4	160243000	160244000
4	164484000	164485000
4	164485000	164486000
4	164635000	164636000
4	166018000	166019000
4	166348000	166349000
4	166467000	166468000
4	167014000	167015000
4	167532000	167533000
4	168548000	168549000
4	168726000	168727000
4	169633000	169634000
4	169990000	169991000
4	170167000	170168000
4	172134000	172135000
4	172386000	172387000
4	174680000	174681000
4	174686000	174687000
4	174687000	174688000
4	174689000	174690000
4	175441000	175442000
4	175870000	175871000
4	176759000	176760000
4	177393000	177394000
4	184817000	184818000
4	184955000	184956000
4	186178000	186179000
4	186693000	186694000
4	187846000	187847000
4	187881000	187882000
4	187884000	187885000
4	189155000	189156000
5	325000	326000
5	1720000	1721000
5	1854000	1855000
5	2792000	2793000
5	2808000	2809000
5	3652000	3653000
5	4808000	4809000
5	6431000	6432000
5	6767000	6768000
5	14924000	14925000
5	20282000	20283000
5	20702000	20703000
5	22310000	22311000
5	24337000	24338000
5	24678000	24679000
5	29727000	29728000
5	29957000	29958000
5	30045000	30046000
5	34280000	34281000
5	35212000	35213000
5	35783000	35784000
5	36187000	36188000
5	36912000	36913000
5	37415000	37416000
5	38293000	38294000
5	39477000	39478000
5	40717000	40718000
5	41906000	41907000
5	43028000	43029000
5	43053000	43054000
5	43075000	43076000
5	43478000	43479000
5	43520000	43521000
5	43551000	43552000
5	43592000	43593000
5	44667000	44668000
5	44844000	44845000
5	44875000	44876000
5	49544000	49545000
5	49772000	49773000
5	49999000	50000000
5	50715000	50716000
5	50719000	50720000
5	50730000	50731000
5	52119000	52120000
5	52321000	52322000
5	52441000	52442000
5	53181000	53182000
5	53350000	53351000
5	54816000	54817000
5	56148000	56149000
5	56241000	56242000
5	56475000	56476000
5	56504000	56505000
5	56505000	56506000
5	57914000	57915000
5	60176000	60177000
5	60662000	60663000
5	60665000	60666000
5	61735000	61736000
5	61744000	61745000
5	63497000	63498000
5	64022000	64023000
5	65053000	65054000
5	66895000	66896000
5	67546000	67547000
5	68425000	68426000
5	68701000	68702000
5	68746000	68747000
5	69513000	69514000
5	72452000	72453000
5	72782000	72783000
5	74384000	74385000
5	74669000	74670000
5	76150000	76151000
5	76823000	76824000
5	76970000	76971000
5	76976000	76977000
5	77184000	77185000
5	77692000	77693000
5	78316000	78317000
5	80292000	80293000
5	82806000	82807000
5	84310000	84311000
5	84471000	84472000
5	86599000	86600000
5	86600000	86601000
5	86744000	86745000
5	88005000	88006000
5	89771000	89772000
5	90731000	90732000
5	92941000	92942000
5	92958000	92959000
5	92982000	92983000
5	93979000	93980000
5	93980000	93981000
5	94645000	94646000
5	94916000	94917000
5	95793000	95794000
5	96024000	96025000
5	98133000	98134000
5	99618000	99619000
5	101200000	101201000
5	101659000	101660000
5	101805000	101806000
5	102118000	102119000
5	102623000	102624000
5	102926000	102927000
5	106169000	106170000
5	107744000	107745000
5	108111000	108112000
5	108112000	108113000
5	111121000	111122000
5	112071000	112072000
5	114534000	114535000
5	114989000	114990000
5	115180000	115181000
5	115935000	115936000
5	120066000	120067000
5	121675000	121676000
5	122450000	122451000
5	122457000	122458000
5	122461000	122462000
5	122876000	122877000
5	126207000	126208000
5	126208000	126209000
5	126393000	126394000
5	126654000	126655000
5	127446000	127447000
5	127901000	127902000
5	130628000	130629000
5	130696000	130697000
5	131859000	131860000
5	131860000	131861000
5	133367000	133368000
5	133540000	133541000
5	133889000	133890000
5	133890000	133891000
5	134268000	134269000
5	134395000	134396000
5	134854000	134855000
5	134855000	134856000
5	135496000	135497000
5	135497000	135498000
5	137396000	137397000
5	137906000	137907000
5	138116000	138117000
5	138117000	138118000
5	139071000	139072000
5	139474000	139475000
5	139706000	139707000
5	141209000	141210000
5	141237000	141238000
5	141329000	141330000
5	141684000	141685000
5	145807000	145808000
5	146278000	146279000
5	148631000	148632000
5	149268000	149269000
5	149846000	149847000
5	150138000	150139000
5	150139000	150140000
5	150141000	150142000
5	150440000	150441000
5	150807000	150808000
5	153550000	153551000
5	157658000	157659000
5	158568000	158569000
5	159798000	159799000
5	162865000	162866000
5	162925000	162926000
5	163522000	163523000
5	168660000	168661000
5	170121000	170122000
5	170221000	170222000
5	170779000	170780000
5	171366000	171367000
5	171813000	171814000
5	172504000	172505000
5	172595000	172596000
5	172599000	172600000
5	174091000	174092000
5	174838000	174839000
5	175807000	175808000
5	175902000	175903000
5	176170000	176171000
5	176814000	176815000
5	176832000	176833000
5	177088000	177089000
5	178910000	178911000
5	179431000	179432000
5	179854000	179855000
5	180412000	180413000
5	180529000	180530000
5	180533000	180534000
5	180603000	180604000
6	336000	337000
6	777000	778000
6	1256000	1257000
6	1557000	1558000
6	1560000	1561000
6	1564000	1565000
6	2710000	2711000
6	3009000	3010000
6	3172000	3173000
6	4081000	4082000
6	5949000	5950000
6	7334000	7335000
6	8380000	8381000
6	10506000	10507000
6	10525000	10526000
6	10945000	10946000
6	13436000	13437000
6	15353000	15354000
6	15356000	15357000
6	16870000	16871000
6	17502000	17503000
6	18769000	18770000
6	22986000	22987000
6	24383000	24384000
6	24511000	24512000
6	26129000	26130000
6	26139000	26140000
6	26141000	26142000
6	26305000	26306000
6	26325000	26326000
6	26360000	26361000
6	26393000	26394000
6	26703000	26704000
6	26853000	26854000
6	26854000	26855000
6	27215000	27216000
6	27253000	27254000
6	27969000	27970000
6	28475000	28476000
6	28523000	28524000
6	28697000	28698000
6	28733000	28734000
6	29015000	29016000
6	29828000	29829000
6	30402000	30403000
6	31476000	31477000
6	31569000	31570000
6	31617000	31618000
6	31903000	31904000
6	32609000	32610000
6	32634000	32635000
6	32654000	32655000
6	32687000	32688000
6	32689000	32690000
6	32716000	32717000
6	32970000	32971000
6	33284000	33285000
6	33487000	33488000
6	33503000	33504000
6	36104000	36105000
6	37212000	37213000
6	37247000	37248000
6	39190000	39191000
6	39389000	39390000
6	41149000	41150000
6	41451000	41452000
6	41482000	41483000
6	41484000	41485000
6	41621000	41622000
6	41714000	41715000
6	41855000	41856000
6	41856000	41857000
6	41863000	41864000
6	42124000	42125000
6	42821000	42822000
6	42822000	42823000
6	43152000	43153000
6	43304000	43305000
6	43592000	43593000
6	46246000	46247000
6	48202000	48203000
6	49627000	49628000
6	52393000	52394000
6	52967000	52968000
6	53034000	53035000
6	53768000	53769000
6	56475000	56476000
6	57019000	57020000
6	58455000	58456000
6	63053000	63054000
6	65061000	65062000
6	67598000	67599000
6	69401000	69402000
6	69406000	69407000
6	69709000	69710000
6	70264000	70265000
6	70634000	70635000
6	73388000	73389000
6	74228000	74229000
6	75972000	75973000
6	76369000	76370000
6	80713000	80714000
6	81803000	81804000
6	81942000	81943000
6	85539000	85540000
6	86445000	86446000
6	88952000	88953000
6	89847000	89848000
6	89912000	89913000
6	91062000	91063000
6	96227000	96228000
6	96570000	96571000
6	97479000	97480000
6	97837000	97838000
6	99388000	99389000
6	99904000	99905000
6	100161000	100162000
6	101010000	101011000
6	101013000	101014000
6	104322000	104323000
6	108594000	108595000
6	108987000	108988000
6	108988000	108989000
6	109470000	109471000
6	109810000	109811000
6	109911000	109912000
6	111302000	111303000
6	111516000	111517000
6	112515000	112516000
6	114418000	114419000
6	114854000	114855000
6	116799000	116800000
6	117693000	117694000
6	119078000	119079000
6	121001000	121002000
6	121277000	121278000
6	122762000	122763000
6	123276000	123277000
6	123872000	123873000
6	126107000	126108000
6	126153000	126154000
6	126349000	126350000
6	128882000	128883000
6	128883000	128884000
6	130728000	130729000
6	132263000	132264000
6	134252000	134253000
6	134315000	134316000
6	135417000	135418000
6	136612000	136613000
6	137851000	137852000
6	138862000	138863000
6	139136000	139137000
6	139731000	139732000
6	142287000	142288000
6	142664000	142665000
6	143232000	143233000
6	143289000	143290000
6	143309000	143310000
6	143733000	143734000
6	144206000	144207000
6	145893000	145894000
6	146218000	146219000
6	150226000	150227000
6	150353000	150354000
6	150962000	150963000
6	151754000	151755000
6	153345000	153346000
6	153346000	153347000
6	153365000	153366000
6	153805000	153806000
6	154872000	154873000
6	158573000	158574000
6	159159000	159160000
6	160130000	160131000
6	161332000	161333000
6	165994000	165995000
6	166503000	166504000
6	168096000	168097000
6	169844000	169845000
6	169893000	169894000
6	170447000	170448000
7	288000	289000
7	732000	733000
7	1144000	1145000
7	1230000	1231000
7	1236000	1237000
7	1240000	1241000
7	1536000	1537000
7	2694000	2695000
7	5562000	5563000
7	5576000	5577000
7	5904000	5905000
7	6596000	6597000
7	6643000	6644000
7	6861000	6862000
7	7573000	7574000
7	8425000	8426000
7	9264000	9265000
7	12409000	12410000
7	15692000	15693000
7	16759000	16760000
7	16953000	16954000
7	17304000	17305000
7	19124000	19125000
7	19150000	19151000
7	19273000	19274000
7	20127000	20128000
7	20337000	20338000
7	20790000	20791000
7	20802000	20803000
7	23019000	23020000
7	23020000	23021000
7	23475000	23476000
7	26159000	26160000
7	26206000	26207000
7	26208000	26209000
7	26673000	26674000
7	26870000	26871000
7	27120000	27121000
7	27669000	27670000
7	28416000	28417000
7	29152000	29153000
7	31058000	31059000
7	31392000	31393000
7	32501000	32502000
7	32735000	32736000
7	32963000	32964000
7	33135000	33136000
7	33297000	33298000
7	35259000	35260000
7	35267000	35268000
7	39459000	39460000
7	41706000	41707000
7	43119000	43120000
7	44496000	44497000
7	44853000	44854000
7	44854000	44855000
7	46241000	46242000
7	46526000	46527000
7	50019000	50020000
7	54582000	54583000
7	54794000	54795000
7	55401000	55402000
7	61527000	61528000
7	63148000	63149000
7	63171000	63172000
7	63892000	63893000
7	64178000	64179000
7	64611000	64612000
7	64853000	64854000
7	65307000	65308000
7	65731000	65732000
7	66099000	66100000
7	68701000	68702000
7	69784000	69785000
7	69798000	69799000
7	71987000	71988000
7	72334000	72335000
7	72674000	72675000
7	72700000	72701000
7	72735000	72736000
7	73841000	73842000
7	74909000	74910000
7	75770000	75771000
7	75825000	75826000
7	76017000	76018000
7	76561000	76562000
7	78341000	78342000
7	80386000	80387000
7	81978000	81979000
7	88226000	88227000
7	92302000	92303000
7	92303000	92304000
7	96490000	96491000
7	97282000	97283000
7	97339000	97340000
7	97395000	97396000
7	98844000	98845000
7	99451000	99452000
7	99517000	99518000
7	99771000	99772000
7	99871000	99872000
7	100020000	100021000
7	100109000	100110000
7	100594000	100595000
7	100596000	100597000
7	101247000	101248000
7	101716000	101717000
7	101717000	101718000
7	102502000	102503000
7	103635000	103636000
7	104441000	104442000
7	104816000	104817000
7	106472000	106473000
7	106597000	106598000
7	107008000	107009000
7	107361000	107362000
7	107431000	107432000
7	108250000	108251000
7	108517000	108518000
7	110145000	110146000
7	111634000	111635000
7	111969000	111970000
7	112039000	112040000
7	112217000	112218000
7	113280000	113281000
7	114108000	114109000
7	114658000	114659000
7	114816000	114817000
7	114915000	114916000
7	115952000	115953000
7	117299000	117300000
7	121727000	121728000
7	121731000	121732000
7	121744000	121745000
7	123327000	123328000
7	124374000	124375000
7	124417000	124418000
7	124691000	124692000
7	124986000	124987000
7	126775000	126776000
7	127883000	127884000
7	127904000	127905000
7	128652000	128653000
7	129379000	129380000
7	133794000	133795000
7	135312000	135313000
7	135935000	135936000
7	137796000	137797000
7	138518000	138519000
7	138676000	138677000
7	141048000	141049000
7	143164000	143165000
7	143474000	143475000
7	145923000	145924000
7	145971000	145972000
7	148026000	148027000
7	148523000	148524000
7	148613000	148614000
7	148670000	148671000
7	148825000	148826000
7	149548000	149549000
7	149963000	149964000
7	150408000	150409000
7	150555000	150556000
7	151764000	151765000
7	153381000	153382000
7	154350000	154351000
7	154492000	154493000
7	154721000	154722000
7	154935000	154936000
7	154952000	154953000
7	154953000	154954000
7	154956000	154957000
7	154995000	154996000
7	155291000	155292000
7	156435000	156436000
7	156624000	156625000
7	156823000	156824000
7	157170000	157171000
7	157174000	157175000
7	157177000	157178000
7	157837000	157838000
8	347000	348000
8	533000	534000
8	4025000	4026000
8	6251000	6252000
8	7003000	7004000
8	8122000	8123000
8	8281000	8282000
8	8596000	8597000
8	9799000	9800000
8	11596000	11597000
8	11664000	11665000
8	11698000	11699000
8	12089000	12090000
8	12338000	12339000
8	12375000	12376000
8	12657000	12658000
8	12853000	12854000
8	17059000	17060000
8	17398000	17399000
8	17399000	17400000
8	17479000	17480000
8	17702000	17703000
8	19148000	19149000
8	19841000	19842000
8	20099000	20100000
8	21962000	21963000
8	22003000	22004000
8	22511000	22512000
8	22603000	22604000
8	22604000	22605000
8	22606000	22607000
8	23442000	23443000
8	23596000	23597000
8	23615000	23616000
8	23619000	23620000
8	23620000	23621000
8	23628000	23629000
8	25098000	25099000
8	25680000	25681000
8	25954000	25955000
8	25955000	25956000
8	25960000	25961000
8	25961000	25962000
8	26314000	26315000
8	26427000	26428000
8	26490000	26491000
8	27187000	27188000
8	27463000	27464000
8	28407000	28408000
8	28536000	28537000
8	29262000	29263000
8	29263000	29264000
8	30362000	30363000
8	30889000	30890000
8	37739000	37740000
8	38359000	38360000
8	38951000	38952000
8	39910000	39911000
8	41287000	41288000
8	41743000	41744000
8	42028000	42029000
8	42116000	42117000
8	42817000	42818000
8	42870000	42871000
8	43214000	43215000
8	43470000	43471000
8	43613000	43614000
8	43927000	43928000
8	46985000	46986000
8	47577000	47578000
8	47719000	47720000
8	48336000	48337000
8	53640000	53641000
8	54016000	54017000
8	54952000	54953000
8	54955000	54956000
8	54956000	54957000
8	55096000	55097000
8	55106000	55107000
8	55529000	55530000
8	56176000	56177000
8	56178000	56179000
8	57286000	57287000
8	57521000	57522000
8	57652000	57653000
8	60193000	60194000
8	61592000	61593000
8	63324000	63325000
8	64523000	64524000
8	65444000	65445000
8	65445000	65446000
8	65446000	65447000
8	65475000	65476000
8	66442000	66443000
8	66719000	66720000
8	67261000	67262000
8	68037000	68038000
8	69570000	69571000
8	70079000	70080000
8	70908000	70909000
8	71145000	71146000
8	71146000	71147000
8	73007000	73008000
8	75047000	75048000
8	75425000	75426000
8	76399000	76400000
8	77757000	77758000
8	78680000	78681000
8	82916000	82917000
8	83584000	83585000
8	83742000	83743000
8	83853000	83854000
8	84779000	84780000
8	85257000	85258000
8	85259000	85260000
8	85987000	85988000
8	87159000	87160000
8	89408000	89409000
8	89447000	89448000
8	90983000	90984000
8	90984000	90985000
8	91082000	91083000
8	91083000	91084000
8	91727000	91728000
8	91937000	91938000
8	92956000	92957000
8	94997000	94998000
8	95723000	95724000
8	95976000	95977000
8	100022000	100023000
8	100025000	100026000
8	100026000	100027000
8	101051000	101052000
8	101294000	101295000
8	102032000	102033000
8	102033000	102034000
8	102763000	102764000
8	103493000	103494000
8	103736000	103737000
8	103944000	103945000
8	103945000	103946000
8	104581000	104582000
8	105304000	105305000
8	106399000	106400000
8	106987000	106988000
8	107351000	107352000
8	107807000	107808000
8	110415000	110416000
8	111916000	111917000
8	112850000	112851000
8	113034000	113035000
8	113963000	113964000
8	114514000	114515000
8	115363000	115364000
8	116750000	116751000
8	117956000	117957000
8	119190000	119191000
8	124356000	124357000
8	125620000	125621000
8	126512000	126513000
8	126513000	126514000
8	128876000	128877000
8	131097000	131098000
8	132121000	132122000
8	132123000	132124000
8	134378000	134379000
8	135538000	135539000
8	143482000	143483000
8	143529000	143530000
8	144581000	144582000
8	144582000	144583000
8	144584000	144585000
8	144750000	144751000
8	144789000	144790000
8	145175000	145176000
8	145177000	145178000
8	145230000	145231000
8	145231000	145232000
8	145725000	145726000
8	146049000	146050000
8	146097000	146098000
9	18000	19000
9	19000	20000
9	106000	107000
9	960000	961000
9	962000	963000
9	2005000	2006000
9	2006000	2007000
9	2271000	2272000
9	2525000	2526000
9	4481000	4482000
9	5998000	5999000
9	9477000	9478000
9	9987000	9988000
9	12918000	12919000
9	13269000	13270000
9	14303000	14304000
9	14306000	14307000
9	14334000	14335000
9	14336000	14337000
9	15542000	15543000
9	16860000	16861000
9	19778000	19779000
9	21960000	21961000
9	21980000	21981000
9	22442000	22443000
9	23811000	23812000
9	27315000	27316000
9	27563000	27564000
9	28925000	28926000
9	29503000	29504000
9	30460000	30461000
9	32218000	32219000
9	32773000	32774000
9	33254000	33255000
9	33514000	33515000
9	35594000	35595000
9	35637000	35638000
9	36390000	36391000
9	36976000	36977000
9	37026000	37027000
9	37241000	37242000
9	37455000	37456000
9	40612000	40613000
9	40782000	40783000
9	66242000	66243000
9	66526000	66527000
9	67933000	67934000
9	67982000	67983000
9	69940000	69941000
9	70584000	70585000
9	72925000	72926000
9	72926000	72927000
9	74170000	74171000
9	75553000	75554000
9	76302000	76303000
9	76833000	76834000
9	77695000	77696000
9	78820000	78821000
9	78825000	78826000
9	80102000	80103000
9	83493000	83494000
9	85183000	85184000
9	86474000	86475000
9	89216000	89217000
9	90983000	90984000
9	93226000	93227000
9	94127000	94128000
9	95150000	95151000
9	95750000	95751000
9	95751000	95752000
9	95754000	95755000
9	95755000	95756000
9	95757000	95758000
9	95760000	95761000
9	95761000	95762000
9	97355000	97356000
9	97677000	97678000
9	97678000	97679000
9	98421000	98422000
9	98580000	98581000
9	98814000	98815000
9	98815000	98816000
9	99040000	99041000
9	101627000	101628000
9	103200000	103201000
9	103288000	103289000
9	103540000	103541000
9	103764000	103765000
9	106550000	106551000
9	106688000	106689000
9	106770000	106771000
9	108662000	108663000
9	108664000	108665000
9	108665000	108666000
9	112509000	112510000
9	113400000	113401000
9	115077000	115078000
9	116920000	116921000
9	117276000	117277000
9	119215000	119216000
9	122877000	122878000
9	123400000	123401000
9	124030000	124031000
9	125814000	125815000
9	125817000	125818000
9	126461000	126462000
9	126462000	126463000
9	126671000	126672000
9	127002000	127003000
9	127043000	127044000
9	128415000	128416000
9	128426000	128427000
9	128924000	128925000
9	129588000	129589000
9	129605000	129606000
9	130173000	130174000
9	130306000	130307000
9	130458000	130459000
9	130486000	130487000
9	130491000	130492000
9	130504000	130505000
9	131136000	131137000
9	131298000	131299000
9	132310000	132311000
9	132529000	132530000
9	132700000	132701000
9	135192000	135193000
9	135921000	135922000
9	136357000	136358000
9	136358000	136359000
9	138230000	138231000
9	138861000	138862000
9	139006000	139007000
9	139101000	139102000
9	139605000	139606000
9	140037000	140038000
9	140183000	140184000
10	966000	967000
10	2066000	2067000
10	5766000	5767000
10	5972000	5973000
10	7489000	7490000
10	7493000	7494000
10	7495000	7496000
10	7749000	7750000
10	7900000	7901000
10	8116000	8117000
10	8132000	8133000
10	8133000	8134000
10	8135000	8136000
10	8140000	8141000
10	11099000	11100000
10	11100000	11101000
10	12151000	12152000
10	12432000	12433000
10	13429000	13430000
10	14686000	14687000
10	17312000	17313000
10	20145000	20146000
10	21622000	21623000
10	21839000	21840000
10	21845000	21846000
10	21849000	21850000
10	22645000	22646000
10	22650000	22651000
10	22665000	22666000
10	22806000	22807000
10	23502000	23503000
10	23503000	23504000
10	23767000	23768000
10	26263000	26264000
10	26543000	26544000
10	26544000	26545000
10	26546000	26547000
10	27026000	27027000
10	27482000	27483000
10	27569000	27570000
10	27570000	27571000
10	27963000	27964000
10	28631000	28632000
10	31648000	31649000
10	32384000	32385000
10	32708000	32709000
10	33663000	33664000
10	35968000	35969000
10	43224000	43225000
10	44186000	44187000
10	44200000	44201000
10	44816000	44817000
10	46816000	46817000
10	49184000	49185000
10	50568000	50569000
10	51159000	51160000
10	52055000	52056000
10	53197000	53198000
10	53283000	53284000
10	56931000	56932000
10	57445000	57446000
10	57600000	57601000
10	59696000	59697000
10	59697000	59698000
10	60323000	60324000
10	61335000	61336000
10	62373000	62374000
10	67658000	67659000
10	69291000	69292000
10	69504000	69505000
10	69991000	69992000
10	70151000	70152000
10	70331000	70332000
10	71232000	71233000
10	71600000	71601000
10	71871000	71872000
10	71888000	71889000
10	72246000	72247000
10	72643000	72644000
10	74682000	74683000
10	75055000	75056000
10	75241000	75242000
10	76834000	76835000
10	78209000	78210000
10	85944000	85945000
10	88505000	88506000
10	88506000	88507000
[truncated: 1,522 more rows]
